# Supplementary material for: Combi-seq for multiplexed transcriptome-based profiling of drug combinations using deterministic barcoding in single-cell droplets
Source: Nat Commun. 2022 Aug 1;13:4450. doi: 10.1038/s41467-022-32197-0 (PMC9343464; doi:10.1038/s41467-022-32197-0)
Supplement: Supplementary file 4 — Supplementary Data 1 [file 41467_2022_32197_MOESM4_ESM.xlsx]

## Sheet: Sheet1
Supplementary Data
Drug	GR35	logD value	Drug Class	Targets	ChEMBL ID	Provider
10Z-Hymenialdisine	4.61	0.2	Kinase-Inhibitor	MEK1	CHEMBL361708	TOCRIS
5-Iodotubercidine	6.65	0.2	Anti-metabolite	ADK/INSR/ PKA/CK1	CHEMBL99203	Selleckchem
AT9283	0.17	-0.99	Kinase-Inhibitor	AURKA/AURKB/JAK2/JAK3	CHEMBL495727	Selleckchem
Baricitinib	1.5	0.46	Kinase-Inhibitor	JAK1/JAK2	CHEMBL2105759	Selleckchem
Blebbistatin	89.95	1.09	Cytoskelleton	MYH2	CHEMBL1328324	Selleckchem
Clofarabine	0.89	0.45	Anti-metabolite	RRM1 / DNA Polymerase	CHEMBL1750	Selleckchem
Cytarabine	100	-0.81	Anti-metabolite	DNA / RNA Polymerase	CHEMBL803	Selleckchem
Dacarbazine	3.58	0.03	Alkylating Agent	DNA	CHEMBL476	Selleckchem
Decitabine	1.66	-1.87	Anti-metabolite	DNMT1	CHEMBL1201129	Selleckchem
Dovitinib	0.16	0.8	Kinase-Inhibitor	FLT3/c-Kit/FGFR1/FGFR3	CHEMBL522892	Selleckchem
Doxorubicin	0.53	-1.47	Anthracycline	TOP2	CHEMBL53463	Selleckchem
Epirubicin	0.12	-1.47	Anthracycline	TOP2	CHEMBL1200981	Selleckchem
Fludarabine Phosphate	100	-7.62	Anti-metabolite	DNA	CHEMBL1096882	Selleckchem
Fluoruracil	7.85	-1.64	Anti-metabolite	TYMS	CHEMBL185	Selleckchem
Gemcitabine	0.044	-2.22	Anti-metabolite	DNA	CHEMBL888	Selleckchem
Gimeracil	100	-2.56		DPYD	CHEMBL1730601	Selleckchem
H-7 dihydrochloride	75.65	NA	Kinase-Inhibitor	PRKC/PKG/PKA		TOCRIS
Hematoxylin	2.59	-0.18		EGFR/ERBB2/c-MET/c-KIT/SRC	CHEMBL477197	Selleckchem
Imatininb	0.24	2.49	Kinase-Inhibitor	BCR-ABL	CHEMBL941	Selleckchem
Methotrexat	100	-5.1	Kinase-Inhibitor	DHFR	CHEMBL34259	Selleckchem
Mitomycin C	0.95	-0.3	DNA-crosslinker	DNA Synthesis	CHEMBL105	Selleckchem
NMS1286937 (Onvansertib)	0.12	-1.19	Kinase-Inhibitor	PLK1	CHEMBL1094408	Selleckchem
Olomoucine	4.97	-0.2	Kinase-Inhibitor	CDK2/MAPK3	CHEMBL280074	TOCRIS
Oxaliplatin	10.14	-0.47*	Alkylating Agent	DNA	CHEMBL414804	Selleckchem
PF-562271	8.23	0.75		FAK	CHEMBL1084546	Selleckchem
Razoxane	13.81	-0.91	Anthracycline	TOP2	CHEMBL1738	Selleckchem
SB747651A	0.87	-2.24	Kinase-Inhibitor	MSK1/MSK2	CHEMBL188434	TOCRIS
SF-1126	3.29	-2.87**	Kinase-Inhibitor	PI3K/mTOR	CHEMBL2326966	Santa Cruz
Sonolisib	4.75	-0.95	Kinase-Inhibitor	PI3K	CHEMBL411907	Abcam
Streptozotocin	100	-1.25		DNA	CHEMBL1603	Selleckchem
Sunitinib Malate	7.81	0.44	Kinase-Inhibitor	VEGFR2/PDGFRb	CHEMBL1567	Selleckchem
Tabloid (Thioguanine)	0.95	-1.5	Anti-metabolite	DNMT1	CHEMBL727	Selleckchem
Trametinib	0.21	2.54	Kinase-Inhibitor	MEK1/2	CHEMBL2103875	Selleckchem
Triciribine	8.3	-7.22	Kinase-Inhibitor	AKT1/AKT2/AKT3	CHEMBL462018	Selleckchem
Wortmannin	1.55	-1.64	Kinase-Inhibitor	PI3K	CHEMBL428496	Selleckchem
YM155	0.0003	-1.45		BIRC5	CHEMBL2110734	Selleckchem
Targets according to the manufactures information
LogD pH 7.4: ACD_LogD pH 7.4 values at given by ChEMBL database using ACD software v12.01
* LogD value from DrugBank
** ALogD value ChEMBL: Atomic LogD value (Ghose and Crippen, 1987)
