# Supplementary material for: Combi-seq for multiplexed transcriptome-based profiling of drug combinations using deterministic barcoding in single-cell droplets
Source: Nat Commun. 2022 Aug 1;13:4450. doi: 10.1038/s41467-022-32197-0 (PMC9343464; doi:10.1038/s41467-022-32197-0)
Supplement: Supplementary file 8 — Source data [file 41467_2022_32197_MOESM8_ESM.xlsx]

## Sheet: Figure 2a
Fig. 2a: Autosampler injection
time	flu	label
0	0.72998	green
0.313	0.732422	green
0.626	0.744934	green
0.94	0.729065	green
1.252	0.72876	green
1.564	0.733948	green
1.877	0.728455	green
2.189	0.722046	green
2.501	0.736084	green
2.814	0.725708	green
3.126	0.724792	green
3.438	0.728149	green
3.75	0.730591	green
4.062	0.732727	green
4.374	0.72876	green
4.685	0.731812	green
4.997	0.727844	green
5.309	0.72998	green
5.621	0.732117	green
5.933	0.724182	green
6.245	0.722656	green
6.558	0.681458	green
6.871	0.722046	green
7.184	0.717468	green
7.496	0.725708	green
7.808	0.719604	green
8.121	0.718994	green
8.433	0.733643	green
8.745	0.724792	green
9.058	0.719299	green
9.37	0.722656	green
9.682	0.727844	green
9.993	0.726624	green
10.306	0.72052	green
10.618	0.706177	green
10.93	0.716858	green
11.243	0.710449	green
11.555	0.710144	green
11.867	0.697327	green
12.18	0.696106	green
12.492	0.686646	green
12.805	0.688477	green
13.117	0.68573	green
13.429	0.685425	green
13.742	0.678711	green
14.054	0.68634	green
14.366	0.682678	green
14.678	0.680542	green
14.99	0.680237	green
15.302	0.688171	green
15.615	0.703125	green
15.927	0.707703	green
16.239	0.709839	green
16.551	0.711365	green
16.863	0.721436	green
17.174	0.72052	green
17.486	0.723877	green
17.797	0.72052	green
18.109	0.720825	green
18.42	0.722961	green
18.733	0.721741	green
19.044	0.718689	green
19.356	0.705872	green
19.667	0.69397	green
19.979	0.689697	green
20.29	0.678711	green
20.602	0.661926	green
20.913	0.650635	green
21.226	0.63446	green
21.537	0.615845	green
21.848	0.602112	green
22.16	0.572205	green
22.471	0.553284	green
22.782	0.541077	green
23.094	0.523682	green
23.405	0.499268	green
23.716	0.480957	green
24.028	0.465088	green
24.339	0.450745	green
24.65	0.431824	green
24.961	0.419922	green
25.272	0.39856	green
25.584	0.392151	green
25.895	0.377197	green
26.205	0.360413	green
26.517	0.349121	green
26.828	0.336304	green
27.139	0.328979	green
27.45	0.315857	green
27.761	0.306702	green
28.072	0.290833	green
28.384	0.28717	green
28.694	0.278015	green
29.007	0.26886	green
29.317	0.264282	green
29.629	0.256348	green
29.941	0.248108	green
30.252	0.241394	green
30.564	0.235901	green
30.876	0.230103	green
31.188	0.224915	green
31.501	0.219116	green
31.813	0.20874	green
32.125	0.209351	green
32.437	0.204468	green
32.748	0.202637	green
33.06	0.200195	green
33.371	0.198975	green
33.683	0.190735	green
33.995	0.187988	green
34.306	0.183716	green
34.618	0.179443	green
34.929	0.175476	green
35.241	0.176392	green
35.552	0.175171	green
35.864	0.170898	green
36.176	0.168457	green
36.489	0.164795	green
36.801	0.160828	green
37.113	0.162354	green
37.426	0.159302	green
37.738	0.158386	green
38.05	0.154724	green
38.362	0.152588	green
38.674	0.153503	green
38.987	0.152893	green
39.299	0.148621	green
39.611	0.147705	green
39.924	0.145264	green
40.236	0.143127	green
40.547	0.145264	green
40.859	0.138855	green
41.171	0.138245	green
41.483	0.136414	green
41.795	0.135803	green
42.118	0.136719	green
42.422	0.136108	green
42.738	0.132446	green
43.059	0.13092	green
43.361	0.127869	green
43.688	0.129395	green
44.017	0.124207	green
44.329	0.121155	green
44.646	0.120239	green
44.969	0.122375	green
45.295	0.119629	green
45.535	0.12146	green
45.847	0.116882	green
46.158	0.114136	green
46.47	0.11261	green
46.781	0.115967	green
47.092	0.113831	green
47.403	0.112915	green
47.714	0.110474	green
48.025	112	green
48.337	0.108337	green
48.649	0.104675	green
48.961	0.106506	green
49.274	0.102844	green
49.586	0.102539	green
49.897	0.10437	green
50.209	0.104065	green
50.521	0.101318	green
50.834	0.098572	green
51.145	0.102844	green
51.457	0.100098	green
51.769	0.101013	green
52.081	0.099182	green
52.393	0.097656	green
52.705	0.095215	green
53.017	0.094299	green
53.329	0.093689	green
53.64	0.092163	green
53.952	0.089722	green
54.264	0.091553	green
54.575	0.091248	green
54.887	0.08728	green
55.198	0.089417	green
55.51	0.088501	green
55.822	0.08667	green
56.134	0.085449	green
56.445	0.085144	green
56.758	0.083923	green
57.068	0.082703	green
57.381	0.081482	green
57.692	0.080872	green
58.003	0.081482	green
58.315	0.080872	green
58.626	0.077515	green
58.937	0.079651	green
59.249	0.078125	green
59.561	0.076599	green
59.873	0.077209	green
60.184	0.077515	green
60.496	0.076904	green
60.808	0.076294	green
61.119	0.07782	green
61.43	0.076294	green
61.741	0.075989	green
62.052	0.075684	green
62.363	0.077209	green
62.674	0.075684	green
62.985	0.076599	green
63.296	0.076904	green
63.607	0.076904	green
63.918	0.075684	green
64.228	0.077209	green
64.539	0.07843	green
64.85	0.07782	green
65.16	0.078735	green
65.471	0.080566	green
65.781	0.079346	green
66.092	0.079651	green
66.403	0.079346	green
66.714	0.082397	green
67.026	0.079346	green
67.337	0.082397	green
67.648	0.07843	green
67.96	0.078125	green
68.271	0.080872	green
68.583	0.079041	green
68.896	0.077515	green
69.206	0.078125	green
69.518	0.076294	green
69.829	0.077209	green
70.141	0.075684	green
70.452	0.074463	green
70.764	0.074463	green
71.076	0.073853	green
71.388	0.070496	green
71.7	0.072632	green
72.012	0.06958	green
72.324	0.067749	green
72.636	0.068054	green
72.948	0.068359	green
73.26	0.067139	green
73.572	0.064087	green
73.891	0.064392	green
74.196	0.064087	green
74.509	0.06012	green
74.821	0.060425	green
75.134	0.06012	green
75.446	0.058594	green
75.759	0.056763	green
76.069	0.057678	green
76.383	0.056763	green
76.693	0.055237	green
77.007	0.055542	green
77.317	0.054932	green
77.628	0.054626	green
77.941	0.05249	green
78.253	0.050964	green
78.565	0.05249	green
78.877	0.049744	green
79.189	0.051575	green
79.5	0.048218	green
79.812	0.048218	green
80.123	0.049438	green
80.435	0.048828	green
80.747	0.046692	green
81.058	0.046387	green
81.37	0.046997	green
81.682	0.044861	green
81.994	0.045471	green
82.306	0.043335	green
82.618	0.043945	green
82.929	0.043945	green
83.241	0.04425	green
83.552	0.042725	green
83.864	0.04364	green
84.175	0.040588	green
84.487	0.041504	green
84.798	0.041199	green
85.11	0.039368	green
85.421	0.039673	green
85.733	0.038147	green
86.045	0.037842	green
86.357	0.037842	green
86.669	0.037842	green
86.981	0.037231	green
87.294	0.037231	green
87.605	0.038452	green
87.917	0.036011	green
88.229	0.0354	green
88.541	0.035706	green
88.853	0.035095	green
89.166	0.0354	green
89.478	0.035095	green
89.79	0.03418	green
90.103	0.033875	green
90.416	0.032654	green
90.728	0.033569	green
91.041	0.032349	green
91.355	0.032043	green
91.668	0.032654	green
91.981	0.031738	green
92.294	0.031433	green
92.606	0.031738	green
92.919	0.031738	green
93.232	0.030518	green
93.544	0.030212	green
93.857	0.030212	green
94.17	0.030518	green
94.482	0.028992	green
94.795	0.028687	green
95.107	0.029297	green
95.421	0.027466	green
95.733	0.028076	green
96.054	0.027466	green
96.359	0.029297	green
96.672	0.027771	green
96.984	0.027161	green
97.294	0.027466	green
97.607	0.027466	green
97.919	0.02594	green
98.23	0.026855	green
98.544	0.025635	green
98.865	0.026245	green
99.182	0.025635	green
99.493	0.02533	green
99.795	0.02594	green
100.102	0.023804	green
100.415	0.025635	green
100.724	0.023499	green
101.035	0.024414	green
101.346	0.023499	green
101.657	0.024109	green
101.968	0.023193	green
102.28	0.023193	green
102.591	0.022888	green
102.902	0.023193	green
103.212	0.023499	green
103.524	0.022583	green
103.835	0.021667	green
104.146	0.021362	green
104.457	0.021362	green
104.769	0.021057	green
105.08	0.020752	green
105.392	0.020752	green
105.704	0.020752	green
106.015	0.020447	green
106.327	0.020447	green
106.638	0.020142	green
106.954	0.020752	green
107.261	0.020142	green
107.573	0.021057	green
107.891	0.020142	green
108.196	0.019531	green
108.511	0.020142	green
108.819	0.018921	green
109.133	0.019226	green
109.443	0.018921	green
109.769	0.018616	green
110.076	0.018005	green
110.38	0.018921	green
110.691	0.018005	green
111.005	0.018005	green
111.317	0.0177	green
111.632	0.018616	green
111.941	0.018005	green
112.251	0.0177	green
112.567	0.01709	green
112.878	0.017395	green
113.191	0.0177	green
113.505	0.0177	green
113.816	0.017395	green
114.131	0.016785	green
114.442	0.016785	green
114.761	0.0177	green
115.07	0.016785	green
115.383	0.016785	green
115.695	0.016785	green
116.011	0.015869	green
116.322	0.016174	green
116.635	0.015564	green
116.947	0.015869	green
117.262	0.015564	green
117.572	0.015259	green
117.885	0.015259	green
118.195	0.014954	green
118.51	0.014954	green
118.819	0.015259	green
119.133	0.014343	green
119.444	0.014343	green
119.758	0.014343	green
120.071	0.014648	green
120.386	0.014648	green
120.694	0.014343	green
121.008	0.014343	green
121.318	0.013428	green
121.633	0.013428	green
121.944	0.013733	green
122.257	0.014038	green
122.568	0.014648	green
122.883	0.013428	green
123.193	0.013428	green
123.509	0.013123	green
123.819	0.013123	green
124.136	0.012817	green
124.443	0.012817	green
124.758	0.012512	green
125.073	0.013123	green
125.381	0.012817	green
125.696	0.012512	green
126.006	0.011902	green
126.318	0.012512	green
126.632	0.012207	green
126.941	0.011902	green
127.257	0.012207	green
127.568	0.012817	green
127.883	0.011597	green
128.192	0.011902	green
128.506	0.010986	green
128.819	0.011597	green
129.131	0.011597	green
129.441	0.011292	green
129.76	0.011292	green
130.079	0.011292	green
130.393	0.010986	green
130.695	0.010681	green
131.014	0.010986	green
131.317	0.010986	green
131.63	0.010681	green
131.943	0.010071	green
132.257	0.010376	green
132.568	0.010681	green
132.883	0.010986	green
133.195	0.010376	green
133.511	0.010071	green
133.824	0.010681	green
134.139	0.009766	green
134.451	0.010376	green
134.764	0.010986	green
135.076	0.009766	green
135.393	0.010071	green
135.761	0.009766	green
136.083	0.010071	green
136.387	0.00946	green
136.684	0.00946	green
136.992	0.00946	green
137.291	0.009155	green
137.586	0.010071	green
137.898	0.009766	green
138.209	0.009766	green
138.524	0.00946	green
138.834	0.00885	green
139.152	0.00885	green
139.46	0.00885	green
139.774	0.00885	green
140.085	0.009155	green
140.399	0.009155	green
140.781	0.00946	green
141.16	0.008545	green
141.465	0.008545	green
141.826	0.008545	green
142.164	0.008545	green
142.514	0.008545	green
142.843	0.00824	green
143.194	0.008545	green
143.536	0.007935	green
143.833	0.007935	green
144.145	0.007935	green
144.446	0.007629	green
144.752	0.00824	green
145.055	0.00824	green
145.349	0.00824	green
145.646	0.007935	green
145.95	0.00824	green
146.243	0.007629	green
146.538	0.007935	green
146.843	0.008545	green
147.144	0.007935	green
147.446	0.007629	green
147.742	0.007935	green
148.05	0.007629	green
148.343	0.007629	green
148.638	0.00824	green
148.944	0.007629	green
149.246	0.007629	green
149.544	0.007629	green
149.837	0.007324	green
150.131	0.007324	green
150.429	0.007629	green
150.728	0.007324	green
151.09	0.007019	green
151.421	0.007629	green
151.715	0.007019	green
152.025	0.007324	green
152.343	0.007629	green
152.745	0.007629	green
153.043	0.007019	green
153.34	0.007324	green
153.641	0.007324	green
153.938	0.006714	green
154.248	0.007019	green
154.557	0.006714	green
154.849	0.007324	green
155.154	0.007019	green
155.45	0.007019	green
155.746	0.006714	green
156.048	0.006409	green
156.357	0.006714	green
156.663	0.006714	green
156.98	0.006409	green
157.291	0.006409	green
157.605	0.006714	green
157.916	0.006714	green
158.232	0.006409	green
158.542	0.006104	green
158.856	0.006409	green
159.17	0.006104	green
159.481	0.006409	green
159.794	0.006104	green
160.107	0.006104	green
160.421	0.006714	green
160.732	0.006104	green
161.048	0.006714	green
161.358	0.006409	green
161.671	0.006104	green
161.984	0.006104	green
162.298	0.005798	green
162.611	0.005798	green
162.923	0.005798	green
163.238	0.006104	green
163.549	0.005493	green
163.863	0.006104	green
164.175	0.005798	green
164.564	0.005798	green
164.884	0.005798	green
165.185	0.005188	green
165.49	0.005493	green
165.791	0.005798	green
166.098	0.005493	green
166.401	0.005493	green
166.703	0.005798	green
167.041	0.006714	green
167.422	0.005798	green
167.798	0.005493	green
168.093	0.005493	green
168.402	0.005493	green
168.715	0.005493	green
169.088	0.005188	green
169.402	0.005188	green
169.709	0.005188	green
170.017	0.005188	green
170.318	0.005493	green
170.641	0.004883	green
170.955	0.005188	green
171.272	0.005493	green
171.589	0.005188	green
171.89	0.005493	green
172.195	0.005188	green
172.501	0.004883	green
172.81	0.004883	green
173.118	0.005188	green
173.425	0.004883	green
173.729	0.005493	green
174.036	0.004578	green
174.333	0.004578	green
174.633	0.004883	green
174.947	0.004883	green
175.252	0.004883	green
175.565	0.005188	green
175.857	0.004272	green
176.158	0.004883	green
176.462	0.004883	green
176.763	0.004272	green
177.073	0.005188	green
177.372	0.004883	green
177.673	0.004578	green
177.975	0.004578	green
178.281	0.004578	green
178.592	0.004883	green
178.9	0.004578	green
179.194	0.004272	green
179.509	0.004578	green
179.823	0.004272	green
180.133	0.004578	green
180.443	0.004578	green
180.758	0.004578	green
181.068	0.004578	green
181.391	0.003967	green
181.727	0.004272	green
182.039	0.004883	green
182.339	0.004578	green
182.646	0.004272	green
182.959	0.003967	green
183.259	0.003967	green
183.61	0.004272	green
183.91	0.004272	green
184.21	0.003662	green
184.515	0.004578	green
184.83	0.003967	green
185.153	0.003967	green
185.454	0.004272	green
185.763	0.003662	green
186.106	0.003662	green
186.454	0.003967	green
186.774	0.004272	green
187.096	0.003967	green
187.404	0.004272	green
187.709	0.003967	green
188.053	0.003662	green
188.373	0.003662	green
188.675	0.003662	green
188.975	0.003662	green
189.273	0.003662	green
189.581	0.003967	green
189.877	0.003967	green
190.177	0.003967	green
190.475	0.004272	green
190.776	0.003662	green
191.092	0.004272	green
191.397	0.003357	green
191.703	0.003967	green
192.014	0.003967	green
192.33	0.003967	green
192.649	0.004272	green
192.96	0.003662	green
193.271	0.004272	green
193.566	0.003967	green
193.875	0.003967	green
194.191	0.003662	green
194.502	0.003357	green
194.813	0.003357	green
195.124	0.003357	green
195.438	0.003357	green
195.75	0.003662	green
196.063	0.003662	green
196.383	0.003662	green
196.687	0.003357	green
197	0.003967	green
197.312	0.003357	green
197.624	0.003357	green
197.944	0.003357	green
198.249	0.003967	green
198.562	0.003357	green
198.875	0.003357	green
199.19	0.003967	green
199.509	0.003967	green
199.816	0.003662	green
200.125	0.003357	green
200.457	0.003662	green
200.776	0.003357	green
201.085	0.003357	green
201.388	0.003662	green
201.691	0.003357	green
202.004	0.003662	green
202.318	0.003662	green
202.63	0.003357	green
202.942	0.003662	green
203.255	0.003357	green
203.568	0.003052	green
203.884	0.003662	green
204.192	0.003357	green
204.508	0.003052	green
204.819	0.003357	green
205.136	0.003052	green
205.442	0.003357	green
205.757	0.003357	green
206.067	0.003052	green
206.38	0.003052	green
206.692	0.003357	green
207.006	0.003357	green
207.319	0.003357	green
207.63	0.003357	green
207.943	0.003052	green
208.257	0.003357	green
208.568	0.003357	green
208.885	0.003357	green
209.192	0.002747	green
209.508	0.003662	green
209.823	0.003357	green
210.129	0.003357	green
210.442	0.003357	green
210.758	0.003052	green
211.067	0.002747	green
211.38	0.002747	green
211.695	0.003052	green
212.007	0.003967	green
212.317	0.003052	green
212.629	0.002747	green
212.943	0.003357	green
213.254	0.003052	green
213.566	0.003052	green
213.885	0.003052	green
214.191	0.002747	green
214.507	0.003357	green
214.83	0.003052	green
215.166	0.003052	green
215.467	0.003357	green
215.787	0.003357	green
216.102	0.003662	green
216.404	0.003052	green
216.705	0.003357	green
217.006	0.003357	green
217.317	0.003052	green
217.631	0.003357	green
217.945	0.002747	green
218.258	0.003357	green
218.569	0.003052	green
218.885	0.003052	green
219.197	0.003357	green
219.509	0.002747	green
219.822	0.002747	green
220.135	0.003052	green
220.445	0.003052	green
220.76	0.003052	green
221.078	0.003052	green
221.41	0.003052	green
221.715	0.003052	green
222.03	0.003052	green
222.329	0.003052	green
222.647	0.002747	green
222.984	0.003052	green
223.31	0.003052	green
223.636	0.003357	green
223.961	0.002747	green
224.311	0.002747	green
224.512	0.003052	green
224.823	0.002747	green
225.138	0.003052	green
225.448	0.002747	green
225.762	0.002747	green
226.077	0.002747	green
226.393	0.003052	green
226.72	0.002747	green
227.036	0.002747	green
227.357	0.002747	green
227.678	0.003052	green
227.984	0.002747	green
228.285	0.002747	green
228.591	0.002441	green
228.9	0.002747	green
229.202	0.002747	green
229.515	0.003052	green
229.827	0.003052	green
230.142	0.002747	green
230.454	0.002441	green
230.769	0.003052	green
231.079	0.002747	green
231.394	0.002747	green
231.705	0.002441	green
232.04	0.002441	green
232.366	0.002747	green
232.694	0.003052	green
232.957	0.003052	green
233.27	0.002747	green
233.583	0.003052	green
233.895	0.002441	green
234.208	0.002441	green
234.521	0.002747	green
234.833	0.002747	green
235.146	0.002747	green
235.461	0.002441	green
235.774	0.002441	green
236.087	0.002747	green
236.4	0.002747	green
236.714	0.002747	green
237.027	0.002747	green
237.341	0.002441	green
237.655	0.002441	green
237.969	0.002441	green
238.283	0.002441	green
238.597	0.002441	green
238.91	0.002747	green
239.224	0.002441	green
239.537	0.003052	green
239.85	0.002441	green
240.164	0.002747	green
240.477	0.002747	green
240.791	0.002747	green
241.105	0.002136	green
241.418	0.002747	green
241.731	0.002747	green
242.044	0.002441	green
242.358	0.002136	green
242.671	0.002441	green
242.985	0.002747	green
243.298	0.002747	green
243.611	0.002136	green
243.924	0.002441	green
244.238	0.002441	green
244.551	0.002441	green
244.865	0.002747	green
245.178	0.002441	green
245.492	0.001831	green
245.805	0.002747	green
246.119	0.002136	green
246.432	0.002441	green
246.746	0.002441	green
247.059	0.002441	green
247.372	0.002441	green
247.687	0.002136	green
248	0.002136	green
248.314	0.002136	green
248.627	0.002441	green
248.94	0.002747	green
249.254	0.002441	green
249.567	0.002441	green
249.881	0.002136	green
250.194	0.002441	green
250.507	0.002136	green
250.821	0.002441	green
251.136	0.002136	green
251.448	0.002441	green
251.762	0.002136	green
252.075	0.002441	green
252.389	0.002136	green
252.704	0.002441	green
253.017	0.002441	green
253.331	0.002136	green
253.645	0.002136	green
253.959	0.002747	green
254.272	0.002136	green
254.585	0.002136	green
254.899	0.002136	green
255.212	0.002136	green
255.525	0.002136	green
255.838	0.002441	green
256.151	0.002136	green
256.465	0.002136	green
256.778	0.002441	green
257.092	0.002136	green
257.405	0.002441	green
257.719	0.001831	green
258.033	0.002136	green
258.346	0.002136	green
258.66	0.002136	green
258.974	0.002441	green
259.288	0.002136	green
259.602	0.001831	green
259.916	0.002136	green
260.23	0.002136	green
260.545	0.002441	green
260.859	0.002136	green
261.174	0.001831	green
261.488	0.002136	green
261.803	0.002136	green
262.117	0.002441	green
262.431	0.002136	green
262.745	0.002136	green
263.059	0.002136	green
263.372	0.002136	green
263.687	0.002136	green
264.001	0.002441	green
264.315	0.002441	green
264.628	0.002136	green
264.942	0.002136	green
265.256	0.001831	green
265.569	0.002441	green
265.883	0.002136	green
266.196	0.002747	green
266.511	0.002441	green
266.824	0.002136	green
267.138	0.002136	green
267.452	0.002441	green
267.766	0.002136	green
268.079	0.002136	green
268.393	0.002441	green
268.707	0.001831	green
269.02	0.001831	green
269.334	0.002136	green
269.648	0.001831	green
269.961	0.001831	green
270.276	0.001526	green
270.589	0.001831	green
270.902	0.001831	green
271.215	0.002136	green
271.529	0.001831	green
271.842	0.002136	green
272.155	0.001831	green
272.468	0.001831	green
272.781	0.002136	green
273.094	0.002136	green
273.407	0.002136	green
273.72	0.001831	green
274.033	0.001831	green
274.346	0.002136	green
274.659	0.001831	green
274.972	0.001831	green
275.285	0.001831	green
275.598	0.001831	green
275.911	0.001831	green
276.225	0.002136	green
276.537	0.002441	green
276.85	0.001831	green
277.163	0.002136	green
277.476	0.001831	green
277.789	0.001831	green
278.102	0.002136	green
278.416	0.001831	green
278.729	0.002136	green
279.043	0.002136	green
279.357	0.002136	green
279.671	0.001831	green
279.985	0.001831	green
280.299	0.001831	green
280.613	0.001831	green
280.927	0.001831	green
281.241	0.002136	green
281.555	0.001831	green
281.87	0.001831	green
282.184	0.001831	green
282.499	0.002441	green
282.813	0.001831	green
283.128	0.001831	green
283.443	0.001831	green
283.757	0.002136	green
284.071	0.001831	green
284.388	0.001831	green
284.7	0.001831	green
285.014	0.002136	green
285.328	0.001831	green
285.643	0.001831	green
285.957	0.001831	green
286.272	0.001526	green
286.586	0.001831	green
286.901	0.001831	green
287.215	0.001526	green
287.53	0.002136	green
287.845	0.001831	green
288.159	0.001831	green
288.474	0.001831	green
288.788	0.002136	green
289.103	0.001831	green
289.417	0.001831	green
289.731	0.001526	green
290.045	0.001831	green
290.359	0.001831	green
290.673	0.001831	green
290.987	0.001831	green
291.302	0.001831	green
291.616	0.001526	green
291.93	0.001831	green
292.244	0.001831	green
292.558	0.001526	green
292.871	0.001831	green
293.186	0.001831	green
293.499	0.001526	green
293.813	0.001831	green
294.127	0.001831	green
294.442	0.002136	green
294.756	0.001526	green
295.07	0.001831	green
295.384	0.001831	green
295.698	0.002136	green
296.014	0.001831	green
296.327	0.001831	green
296.642	0.002136	green
296.957	0.001831	green
297.271	0.001831	green
297.586	0.001526	green
297.9	0.002441	green
298.214	0.001831	green
298.529	0.002136	green
298.844	0.001526	green
299.158	0.001831	green
299.473	0.001831	green
299.788	0.002136	green
300.103	0.001831	green
300.418	0.001831	green
300.733	0.001831	green
301.048	0.001831	green
301.364	0.001526	green
301.679	0.001526	green
301.995	0.001831	green
302.31	0.002136	green
302.625	0.001526	green
302.941	0.001526	green
303.257	0.002136	green
303.572	0.001831	green
303.889	0.001526	green
304.203	0.001831	green
304.518	0.001831	green
304.833	0.001526	green
305.15	0.001526	green
305.465	0.001831	green
305.781	0.001526	green
306.096	0.001831	green
306.412	0.001831	green
306.727	0.001526	green
307.042	0.001526	green
307.358	0.001831	green
307.673	0.001831	green
307.988	0.001831	green
308.302	0.001526	green
308.618	0.001526	green
308.932	0.001526	green
309.247	0.001831	green
309.561	0.001526	green
309.876	0.001526	green
310.191	0.001831	green
310.506	0.001831	green
310.821	0.001526	green
311.148	0.001526	green
311.464	0.001831	green
311.776	0.001526	green
312.097	0.001526	green
312.445	0.001526	green
312.777	0.001526	green
313.09	0.001526	green
313.401	0.001831	green
313.7	0.001831	green
314.002	0.001831	green
314.311	0.001526	green
314.617	0.001831	green
314.937	0.002136	green
315.229	0.001831	green
315.543	0.001831	green
315.857	0.001526	green
316.171	0.001526	green
316.486	0.001526	green
316.801	0.001526	green
317.115	0.001526	green
317.429	0.001526	green
317.743	0.001526	green
318.058	0.002136	green
318.372	0.001526	green
318.686	0.001831	green
319.001	0.001526	green
319.315	0.001831	green
319.63	0.001526	green
319.945	0.001526	green
320.264	0.001526	green
320.577	0.001831	green
320.892	0.001526	green
321.207	0.001831	green
321.522	0.001526	green
321.837	0.001526	green
322.153	0.001831	green
322.468	0.001831	green
322.784	0.002136	green
323.099	0.001526	green
323.414	0.001526	green
323.73	0.001526	green
324.044	0.002136	green
324.359	0.001526	green
324.675	0.001526	green
324.99	0.001526	green
325.305	0.001526	green
325.621	0.001831	green
325.936	0.001831	green
326.252	0.001831	green
326.568	0.001831	green
326.883	0.001526	green
327.198	0.001526	green
327.515	0.001526	green
327.83	0.001831	green
328.146	0.001831	green
328.461	0.001526	green
328.776	0.001831	green
329.092	0.001526	green
329.407	0.001831	green
329.722	0.001526	green
330.037	0.001526	green
330.352	0.001831	green
330.667	0.001526	green
330.982	0.001831	green
331.316	0.001526	green
331.624	0.001831	green
331.946	0.001526	green
332.261	0.001526	green
332.623	0.001526	green
332.937	0.001831	green
333.25	0.001526	green
333.584	0.001526	green
333.919	0.001526	green
334.238	0.001526	green
334.552	0.001526	green
334.865	0.001831	green
335.173	0.001221	green
335.475	0.001526	green
335.792	0.001831	green
336.096	0.001526	green
336.409	0.001831	green
336.718	0.001526	green
337.03	0.001831	green
337.333	0.001526	green
337.641	0.001526	green
337.957	0.001526	green
338.273	0.001526	green
338.578	0.001831	green
338.884	0.001831	green
339.192	0.001831	green
339.501	0.001526	green
339.81	0.001831	green
340.126	0.002136	green
340.442	0.001526	green
340.764	0.001526	green
341.076	0.001526	green
341.392	0.002136	green
341.708	0.001831	green
342.025	0.001831	green
342.339	0.001526	green
342.658	0.001831	green
342.971	0.001831	green
343.29	0.001831	green
343.604	0.001831	green
343.928	0.001526	green
344.237	0.001526	green
344.554	0.001526	green
344.87	0.001526	green
345.188	0.001831	green
345.506	0.001831	green
345.819	0.001526	green
346.137	0.001831	green
346.452	0.001831	green
346.769	0.001831	green
347.085	0.001526	green
347.402	0.001526	green
347.719	0.001831	green
348.034	0.001526	green
348.352	0.001831	green
348.667	0.002136	green
348.99	0.001831	green
349.305	0.001831	green
349.618	0.001831	green
349.934	0.002136	green
350.251	0.001831	green
350.567	0.001831	green
350.892	0.001526	green
351.199	0.001831	green
351.518	0.001831	green
351.833	0.001526	green
352.15	0.001526	green
352.464	0.001831	green
352.787	0.001831	green
353.097	0.001831	green
353.415	0.001221	green
353.727	0.001526	green
354.045	0.001831	green
354.361	0.001526	green
354.675	0.001526	green
354.999	0.001831	green
355.307	0.001526	green
355.623	0.001831	green
355.939	0.001526	green
356.256	0.002136	green
356.57	0.001831	green
356.89	0.001831	green
357.202	0.002136	green
357.52	0.001831	green
357.839	0.001831	green
358.151	0.001831	green
358.465	0.001831	green
358.783	0.001526	green
359.097	0.001526	green
359.426	0.002136	green
359.729	0.001526	green
360.054	0.002136	green
360.371	0.002136	green
360.677	0.001831	green
360.998	0.001526	green
361.304	0.001831	green
361.619	0.001526	green
361.937	0.001526	green
362.249	0.001831	green
362.565	0.001831	green
362.888	0.002136	green
363.199	0.001831	green
363.518	0.001831	green
363.836	0.001526	green
364.149	0.001526	green
364.465	0.002136	green
364.778	0.001831	green
365.097	0.001526	green
365.41	0.001526	green
365.727	0.001831	green
366.05	0.001831	green
366.357	0.002136	green
366.674	0.002136	green
366.99	0.001831	green
367.303	0.001526	green
367.618	0.001831	green
367.933	0.002136	green
368.249	0.001831	green
368.567	0.001831	green
368.88	0.002136	green
369.196	0.001831	green
369.512	0.001831	green
369.826	0.002136	green
370.143	0.001831	green
370.457	0.002136	green
370.776	0.001526	green
371.089	0.001526	green
371.406	0.001831	green
371.721	0.001526	green
372.038	0.001831	green
372.352	0.001831	green
372.668	0.002136	green
372.985	0.001831	green
373.302	0.001831	green
373.616	0.001526	green
373.937	0.001831	green
374.253	0.001831	green
374.564	0.002136	green
374.896	0.001831	green
375.214	0.002136	green
375.525	0.001831	green
375.846	0.002136	green
376.159	0.001831	green
376.469	0.002136	green
376.776	0.001831	green
377.097	0.001831	green
377.409	0.001831	green
377.74	0.001831	green
378.072	0.002136	green
378.408	0.001831	green
378.736	0.001831	green
379.057	0.001831	green
379.373	0.001831	green
379.69	0.001526	green
379.992	0.001526	green
380.307	0.001831	green
380.615	0.001526	green
380.926	0.001831	green
381.231	0.001831	green
381.541	0.002441	green
381.853	0.002441	green
382.165	0.002441	green
382.471	0.001526	green
382.779	0.001526	green
383.089	0.001831	green
383.408	0.001526	green
383.721	0.001526	green
384.036	0.001221	green
384.376	0.001526	green
384.68	0.001526	green
384.992	0.001221	green
385.305	0.001221	green
385.644	0.001221	green
385.975	0.001526	green
386.305	0.001526	green
386.627	0.001526	green
386.956	0.001526	green
387.299	0.001526	green
387.613	0.001526	green
387.935	0.001526	green
388.251	0.001526	green
388.456	0.001526	green
388.772	0.001526	green
389.088	0.001831	green
389.404	0.001221	green
389.719	0.001221	green
390.035	0.001526	green
390.351	0.001526	green
390.668	0.001526	green
390.984	0.001526	green
391.3	0.001526	green
391.616	0.001526	green
391.932	0.001526	green
392.248	0.001526	green
392.565	0.001221	green
392.88	0.001221	green
393.196	0.001221	green
393.511	0.001221	green
393.827	0.001221	green
394.143	0.001526	green
394.458	0.001526	green
394.774	0.001221	green
395.09	0.001221	green
395.406	0.001526	green
395.722	0.001526	green
396.037	0.001526	green
396.353	0.001221	green
396.668	0.001526	green
396.984	0.001526	green
397.299	0.001526	green
397.615	0.001221	green
397.93	0.001526	green
398.245	0.001221	green
398.561	0.001526	green
398.877	0.001221	green
399.192	0.001221	green
399.507	0.001221	green
399.823	0.001221	green
400.139	0.001526	green
400.453	0.001221	green
400.769	0.001221	green
401.084	0.001221	green
401.399	0.001221	green
401.714	0.001526	green
402.029	0.001221	green
402.343	0.001221	green
402.658	0.001221	green
402.973	0.001221	green
403.287	0.001526	green
403.602	0.001221	green
403.916	0.001221	green
404.246	0.001526	green
404.562	0.001221	green
404.89	0.001526	green
405.215	0.001526	green
405.528	0.001526	green
405.836	0.001526	green
406.142	0.001526	green
406.436	0.001831	green
406.749	0.001831	green
407.061	0.001526	green
407.376	0.001526	green
407.69	0.001831	green
408.004	0.001831	green
408.319	0.002136	green
408.634	0.001526	green
408.948	0.001831	green
409.282	0.001831	green
409.582	0.002441	green
409.901	0.002747	green
410.221	0.002747	green
410.55	0.003357	green
410.849	0.003662	green
411.16	0.004272	green
411.47	0.004578	green
411.795	0.006104	green
412.103	0.006409	green
412.411	0.007935	green
412.725	0.00885	green
413.039	0.009766	green
413.354	0.011597	green
413.668	0.012817	green
413.983	0.015869	green
414.297	0.016785	green
414.611	0.019836	green
414.926	0.022583	green
415.24	0.02533	green
415.555	0.028381	green
415.869	0.032959	green
416.184	0.03479	green
416.499	0.040283	green
416.813	0.043335	green
417.127	0.048218	green
417.441	0.054016	green
417.755	0.058594	green
418.069	0.064392	green
418.383	0.070496	green
418.697	0.074768	green
419.011	0.081177	green
419.325	0.087891	green
419.641	0.093079	green
419.953	0.100403	green
420.288	0.106201	green
420.589	112	green
420.9	0.119629	green
421.215	0.126343	green
421.532	0.132446	green
421.848	0.140991	green
422.165	0.146484	green
422.469	0.153809	green
422.787	0.163269	green
423.097	0.168762	green
423.405	0.177307	green
423.721	0.188904	green
424.031	0.19165	green
424.342	0.204163	green
424.657	0.217285	green
424.973	0.223694	green
425.287	0.234985	green
425.598	0.243225	green
425.91	0.256653	green
426.223	0.26947	green
426.541	0.280762	green
426.847	0.298767	green
427.162	0.307312	green
427.476	0.322266	green
427.788	0.335999	green
428.103	0.350342	green
428.417	0.362244	green
428.728	0.37262	green
429.05	0.384521	green
429.356	0.403748	green
429.668	0.40741	green
429.989	0.418701	green
430.293	0.426331	green
430.606	0.441589	green
430.927	0.440979	green
431.233	0.448608	green
431.557	0.447083	green
431.862	0.456848	green
432.176	0.45929	green
432.488	0.469666	green
432.801	0.470581	green
433.115	0.474548	green
433.429	0.474854	green
433.741	0.474548	green
434.058	0.483398	green
434.371	0.48584	green
434.688	0.484009	green
434.996	0.496826	green
435.31	0.496826	green
435.62	0.504761	green
435.936	0.500183	green
436.245	0.517273	green
436.561	513	green
436.872	0.52002	green
437.188	0.518188	green
437.499	0.528259	green
437.812	0.526123	green
438.129	0.540466	green
438.439	0.53772	green
438.752	0.541382	green
439.07	0.545654	green
439.376	0.552063	green
439.69	0.556335	green
440.012	0.55481	green
440.321	0.551758	green
440.631	0.565186	green
440.944	0.565491	green
441.252	0.566406	green
441.57	0.569153	green
441.877	0.57251	green
442.195	0.570374	green
442.502	0.569763	green
442.818	0.577698	green
443.129	0.584106	green
443.438	0.584717	green
443.753	0.58197	green
444.067	0.598145	green
444.375	0.579834	green
444.685	0.587769	green
445	0.585022	green
445.312	0.583496	green
445.621	0.592651	green
445.951	0.595093	green
446.245	0.59906	green
446.556	0.601196	green
446.868	0.608215	green
447.179	0.602722	green
447.491	0.598145	green
447.802	0.601807	green
448.114	0.610962	green
448.426	0.601196	green
448.737	0.612793	green
449.049	0.608215	green
449.361	0.605469	green
449.692	0.612183	green
450.004	0.603638	green
450.321	0.620117	green
450.63	0.613403	green
450.943	0.61554	green
451.249	0.620728	green
451.56	0.619507	green
451.875	0.630188	green
452.212	0.611572	green
452.522	0.626221	green
452.827	0.618896	green
453.143	0.622864	green
453.451	0.619202	green
453.754	0.626221	green
454.068	0.626526	green
454.373	0.629883	green
454.691	0.624084	green
454.999	0.630493	green
455.304	0.628662	green
455.604	0.635986	green
455.916	0.630798	green
456.221	0.626221	green
456.528	0.631409	green
456.848	0.630493	green
457.157	0.639038	green
457.462	0.635986	green
457.791	0.632935	green
458.1	0.631104	green
458.42	0.635681	green
458.727	0.643311	green
459.043	0.640259	green
459.359	0.643616	green
459.668	0.63446	green
459.973	0.644836	green
460.288	0.635986	green
460.592	0.643311	green
460.907	0.634766	green
461.208	0.646973	green
461.521	0.637512	green
461.829	0.643311	green
462.143	0.65094	green
462.455	0.65094	green
462.766	0.649719	green
463.075	0.640259	green
463.391	0.646057	green
463.702	0.641785	green
464.015	0.644226	green
464.324	0.646362	green
464.635	0.653992	green
464.948	0.651855	green
465.256	0.654297	green
465.569	0.652161	green
465.883	0.656433	green
466.192	0.651245	green
466.504	0.650635	green
466.817	0.65033	green
467.13	0.655212	green
467.438	0.655823	green
467.749	0.654602	green
468.06	0.652771	green
468.374	0.657959	green
468.687	0.666809	green
468.999	0.658875	green
469.312	0.661011	green
469.626	0.657654	green
469.933	0.65155	green
470.249	0.656433	green
470.566	0.656433	green
470.868	0.656128	green
471.18	0.662537	green
471.493	0.658569	green
471.811	0.666199	green
472.121	0.66864	green
472.431	0.667114	green
472.743	0.665894	green
473.056	0.677795	green
473.367	0.668335	green
473.684	0.66925	green
473.993	0.655823	green
474.303	0.664673	green
474.621	0.665588	green
474.928	0.667419	green
475.24	0.6604	green
475.569	0.668945	green
475.904	0.66925	green
476.226	0.675964	green
476.57	0.666809	green
476.801	0.667725	green
477.112	0.663452	green
477.425	0.661316	green
477.736	0.672302	green
478.048	0.66803	green
478.36	0.674744	green
478.671	0.667419	green
478.983	0.664368	green
479.294	0.670776	green
479.606	0.66803	green
479.917	0.679626	green
480.23	0.680237	green
480.541	0.665588	green
480.853	0.675049	green
481.164	0.664062	green
481.476	0.670166	green
481.787	0.667725	green
482.099	0.664673	green
482.41	0.670471	green
482.722	0.676575	green
483.034	0.670166	green
483.346	0.679321	green
483.658	0.675049	green
483.969	0.674744	green
484.281	0.67688	green
484.593	0.673523	green
484.904	0.676575	green
485.216	0.672302	green
485.528	0.679932	green
485.839	0.680847	green
486.15	0.67688	green
486.463	0.677185	green
486.775	0.680237	green
487.086	0.672913	green
487.397	0.682373	green
487.709	0.671692	green
488.021	0.679321	green
488.332	0.67688	green
488.644	0.679321	green
488.956	0.672302	green
489.268	0.671692	green
489.58	0.677795	green
489.894	0.681763	green
490.205	0.679932	green
490.518	0.665894	green
490.83	0.672302	green
491.143	0.679016	green
491.455	0.672913	green
491.769	0.682678	green
492.079	0.67749	green
492.393	0.674438	green
492.703	0.678101	green
493.018	0.682373	green
493.327	0.670166	green
493.639	0.671692	green
493.951	0.668335	green
494.263	0.680847	green
494.575	0.685425	green
494.887	0.686951	green
495.199	0.684509	green
495.512	0.678711	green
495.824	0.682983	green
496.136	0.687866	green
496.449	0.676575	green
496.761	0.678711	green
497.074	0.682373	green
497.386	0.683289	green
497.699	0.686035	green
498.012	0.670776	green
498.324	0.690308	green
498.636	0.685425	green
498.949	0.679321	green
499.261	0.672913	green
499.574	0.674744	green
499.886	0.676575	green
500.198	0.686035	green
500.511	0.684509	green
500.823	0.673218	green
501.135	0.683289	green
501.447	0.67627	green
501.759	0.675354	green
502.071	0.681458	green
502.383	0.682373	green
502.695	0.680237	green
503.007	0.681458	green
503.319	0.673828	green
503.631	0.684814	green
503.943	0.682983	green
504.255	0.693359	green
504.567	0.686035	green
504.88	0.689697	green
505.192	0.688782	green
505.505	0.684814	green
505.817	0.686951	green
506.129	0.688782	green
506.442	0.690613	green
506.754	0.683594	green
507.067	0.691528	green
507.379	0.690002	green
507.692	0.693665	green
508.004	0.684814	green
508.317	0.679626	green
508.63	0.684509	green
508.943	0.692139	green
509.257	0.687256	green
509.57	0.683594	green
509.883	0.690308	green
510.196	0.697327	green
510.51	0.683289	green
510.824	0.690918	green
511.138	0.691223	green
511.453	0.689697	green
511.768	0.689087	green
512.082	0.684814	green
512.396	0.700684	green
512.711	0.690308	green
513.026	0.687561	green
513.357	0.690002	green
513.663	0.682068	green
513.969	0.687866	green
514.284	0.691223	green
514.603	0.684814	green
514.912	0.690308	green
515.28	0.684204	green
515.598	0.690002	green
515.934	0.682068	green
516.248	0.692749	green
516.576	0.681763	green
516.796	0.697937	green
517.11	0.69519	green
517.424	0.692749	green
517.738	0.679932	green
518.051	0.689087	green
518.365	0.687866	green
518.678	0.693359	green
518.992	0.682068	green
519.306	0.690918	green
519.629	0.689697	green
519.934	0.69519	green
520.251	0.69519	green
520.565	0.68634	green
520.875	0.692749	green
521.189	0.692749	green
521.502	0.690002	green
521.825	0.697021	green
522.141	0.697327	green
522.445	0.690308	green
522.759	0.690002	green
523.073	0.697632	green
523.384	0.682678	green
523.697	0.691528	green
524.011	0.687561	green
524.33	0.696106	green
524.637	0.688782	green
524.954	0.687256	green
525.265	0.687561	green
525.58	0.692139	green
525.891	0.692749	green
526.203	0.691833	green
526.517	0.685425	green
526.831	0.692749	green
527.146	0.689087	green
527.456	0.690918	green
527.773	0.690002	green
528.083	0.696411	green
528.397	0.688477	green
528.712	0.687866	green
529.024	0.688782	green
529.343	0.696106	green
529.654	0.699158	green
529.964	0.692749	green
530.279	0.691528	green
530.593	0.688171	green
530.906	0.708008	green
531.219	0.689697	green
531.533	0.692444	green
531.847	0.698853	green
532.163	0.688171	green
532.477	0.684509	green
532.795	0.696411	green
533.107	0.68573	green
533.427	0.697937	green
533.734	0.693359	green
534.049	0.690308	green
534.366	0.692749	green
534.678	0.688477	green
534.992	0.698547	green
535.306	0.697021	green
535.621	0.683594	green
535.935	0.693359	green
536.249	0.697327	green
536.564	0.686646	green
536.878	0.684509	green
537.193	0.69519	green
537.507	0.687561	green
537.82	0.693665	green
538.134	0.684814	green
538.454	0.687561	green
538.768	0.697021	green
539.076	0.696411	green
539.391	0.691528	green
539.707	0.692749	green
540.028	0.678101	green
540.331	0.69519	green
540.647	0.684509	green
540.959	0.696411	green
541.274	0.690918	green
541.593	0.689697	green
541.901	0.69458	green
542.219	0.700378	green
542.533	0.686951	green
542.844	0.68512	green
543.161	0.692749	green
543.472	0.690002	green
543.788	0.692139	green
544.101	0.690613	green
544.418	0.697632	green
544.735	0.697021	green
545.052	0.69458	green
545.362	0.694275	green
545.674	0.690613	green
545.987	0.693665	green
546.3	0.697021	green
546.614	0.695496	green
546.928	0.697632	green
547.241	0.696411	green
547.56	0.696106	green
547.871	0.68573	green
548.181	0.692749	green
548.494	0.70282	green
548.811	0.689087	green
549.12	0.689087	green
549.434	0.699158	green
549.767	0.690613	green
550.085	0.69458	green
550.401	0.690918	green
550.72	0.689697	green
551.053	0.697021	green
551.353	0.690308	green
551.663	0.693359	green
551.963	0.695496	green
552.268	0.696716	green
552.573	0.693665	green
552.887	0.686035	green
553.202	0.686035	green
553.517	0.693359	green
553.835	0.683594	green
554.148	0.69397	green
554.465	0.688782	green
554.784	0.691833	green
555.094	0.700989	green
555.405	0.692749	green
555.72	0.692139	green
556.03	0.701599	green
556.358	0.689087	green
556.659	0.692749	green
556.971	0.688477	green
557.289	0.70282	green
557.599	0.687561	green
557.913	0.697021	green
558.227	0.69397	green
558.542	0.692444	green
558.855	0.694885	green
559.169	0.686035	green
559.482	0.690918	green
559.806	0.691833	green
560.111	0.696106	green
560.429	0.703735	green
560.739	0.686646	green
561.051	0.688171	green
561.383	0.698242	green
561.687	0.687561	green
561.995	0.69458	green
562.309	0.696411	green
562.621	0.692749	green
562.939	0.69458	green
563.25	0.689392	green
563.566	0.690002	green
563.879	0.697021	green
564.19	0.695801	green
564.511	0.697021	green
564.827	0.689392	green
565.132	0.691528	green
565.445	0.693054	green
565.759	0.694275	green
566.073	0.693054	green
566.391	0.692139	green
566.699	0.69519	green
567.014	0.700684	green
567.327	0.699158	green
567.642	0.696106	green
567.954	0.697327	green
568.272	0.697632	green
568.582	0.699158	green
568.897	0.69397	green
569.209	0.707092	green
569.528	0.70282	green
569.87	0.69397	green
570.205	0.685425	green
570.532	0.697937	green
570.839	0.696106	green
571.172	0.69519	green
571.475	0.689392	green
571.787	0.691833	green
572.103	0.693359	green
572.409	0.693359	green
572.727	0.686646	green
573.039	0.698547	green
573.344	0.683899	green
573.648	0.685425	green
573.964	0.699158	green
574.272	0.690613	green
574.579	0.695496	green
574.896	0.694885	green
575.213	0.696106	green
575.526	0.683899	green
575.852	0.693359	green
576.172	0.696411	green
576.483	0.691223	green
576.794	0.686646	green
577.102	0.698853	green
577.412	0.682678	green
577.721	0.696106	green
578.036	0.68634	green
578.344	0.695496	green
578.666	0.686951	green
578.964	0.690308	green
579.278	0.686646	green
579.598	0.692139	green
579.909	0.697327	green
580.22	0.687866	green
580.524	0.686035	green
580.841	0.688782	green
581.164	0.682678	green
581.467	0.69458	green
581.791	0.701294	green
582.111	0.693054	green
582.419	0.68512	green
582.758	0.704346	green
583.071	0.695801	green
583.376	0.688477	green
583.69	0.686035	green
583.995	0.68634	green
584.314	0.694885	green
584.624	0.686035	green
584.944	0.693054	green
585.256	0.682678	green
585.561	0.696411	green
585.871	0.687256	green
586.177	0.69458	green
586.474	0.692444	green
586.788	0.687256	green
587.097	0.692749	green
587.412	0.697021	green
587.725	0.689697	green
588.037	0.688171	green
588.35	0.696106	green
588.664	0.697021	green
588.976	0.692139	green
589.304	0.697327	green
589.603	0.683289	green
589.917	0.705872	green
590.232	0.68634	green
590.542	0.689087	green
590.856	0.699158	green
591.17	0.686646	green
591.482	0.68634	green
591.798	0.690002	green
592.109	0.699158	green
592.421	0.693359	green
592.74	0.69519	green
593.051	0.698547	green
593.392	0.68634	green
593.733	0.697021	green
594.075	0.702209	green
594.376	0.697632	green
594.677	0.703735	green
595.01	0.704651	green
595.332	0.694885	green
595.635	0.702515	green
595.958	0.699158	green
596.267	0.700989	green
596.574	0.708008	green
596.876	0.704346	green
597.182	0.697021	green
597.491	0.702515	green
597.796	0.69397	green
598.102	0.704651	green
598.413	0.703125	green
598.722	0.703735	green
599.025	0.702515	green
599.332	0.700378	green
599.64	0.689087	green
599.953	0.695801	green
600.267	0.702515	green
600.579	0.708313	green
600.897	0.704346	green
601.206	0.705261	green
601.521	0.704346	green
601.838	0.698547	green
602.153	0.706787	green
602.461	0.699158	green
602.778	0.69458	green
603.088	0.690308	green
603.408	0.705261	green
603.716	0.698853	green
604.029	0.700989	green
604.344	0.694275	green
604.657	0.700989	green
604.968	0.696411	green
605.294	0.701599	green
605.604	0.690308	green
605.916	0.698242	green
606.225	0.706177	green
606.543	0.705566	green
606.868	0.697327	green
607.167	0.704041	green
607.484	0.695801	green
607.807	0.697021	green
608.114	0.690308	green
608.435	0.702515	green
608.743	0.703735	green
609.062	0.694275	green
609.366	0.700684	green
609.694	0.693359	green
610.005	0.699463	green
610.318	0.698547	green
610.645	0.690002	green
610.947	0.692444	green
611.258	0.69397	green
611.571	0.702209	green
611.877	0.69397	green
612.178	0.688782	green
612.486	0.698242	green
612.8	0.686951	green
613.111	0.705872	green
613.427	0.683594	green
613.74	0.698242	green
614.054	0.699158	green
614.364	0.698853	green
614.687	0.697327	green
614.994	0.690613	green
615.324	0.700989	green
615.626	0.704956	green
615.953	0.693665	green
616.275	0.70282	green
616.575	0.694275	green
616.914	0.693054	green
617.257	0.698242	green
617.59	0.699158	green
617.805	0.697632	green
618.117	0.696716	green
618.43	0.696716	green
618.743	0.681458	green
619.056	0.690002	green
619.368	0.695801	green
619.681	0.687561	green
619.994	0.698242	green
620.306	0.689697	green
620.619	0.693054	green
620.931	0.687561	green
621.244	0.694275	green
621.556	0.689087	green
621.868	0.694885	green
622.181	0.697937	green
622.493	0.686951	green
622.806	0.702515	green
623.139	0.690002	green
623.445	0.697937	green
623.755	0.693665	green
624.067	0.696716	green
624.37	0.697327	green
624.683	0.692749	green
624.995	0.699768	green
625.315	0.688782	green
625.626	0.704651	green
[truncated: 14,677 more rows]

## Sheet: Figure 2b
Fig. 2b: 20 plugs from Braille valves
time	green	blue	orange
2790.19	0	0.00176237	0.000305
2790.19	0.000305	0.00298337	0.00061
2790.19	0.000305	0.00145737	0.000305
2790.19	0.000305	-0.000373631	0.00061
2790.19	0	0.000236369	0.000916
2790.19	0.000305	0.00176237	0
2790.19	0.000305	0.000846369	0.000916
2790.19	0.000305	-6.86314e-05	0
2790.19	0.000305	0.00145737	0
2790.19	0.000916	0.000236369	0.000305
2790.19	0.00061	-0.00159463	0.000305
2790.19	0.00061	0.000846369	0.00061
2790.19	0.00061	0.00145737	0.00061
2790.19	0.000305	0.000846369	0.000305
2790.19	0.00061	0.000846369	0.000305
2790.19	0.000305	0.00176237	0.000305
2790.19	0.000305	-0.00128963	0.000305
2790.19	0	-0.00128963	0.00061
2790.19	0.00061	0.000236369	0.00061
2790.19	0	0.000236369	0.00061
2790.19	0.000916	0.000541369	0
2790.19	0.00061	0.00115137	0.000305
2790.19	0.000305	0.00115137	0
2790.19	0.000305	-0.00159463	0.00061
2790.19	0.000305	0.00206737	0.000305
2790.19	0.000916	-0.00159463	0.000305
2790.19	0.000305	-0.00128963	0.00061
2790.19	0.000916	0.000846369	0.00061
2790.19	-0.000305	-0.00189963	0.00061
2790.19	0	0.000236369	0.000305
2790.19	0.00061	-0.00189963	0
2790.19	0.000305	-0.000984631	0
2790.19	0.000916	0.00267737	0.00061
2790.52	0.00061	0.000236369	0.000305
2790.52	0	0.00237237	0.000305
2790.52	0.000305	0.000846369	0.00061
2790.52	0.000305	-0.00159463	0.000305
2790.52	0.000305	0.00267737	0.000305
2790.52	0.000305	0.000846369	0.00061
2790.52	0.000305	-6.86314e-05	0.000916
2790.52	-0.000305	0.000846369	0.00061
2790.52	0.00061	0.00359337	0
2790.52	0.000916	-0.00128963	0.00061
2790.52	0.000305	-0.00159463	0
2790.52	0.000305	-0.00189963	0.00061
2790.52	0.000305	0.000846369	0.000305
2790.52	0.000305	0.00237237	0.000305
2790.52	0.00061	-0.000679631	0.000305
2790.52	0.000305	0.00115137	0.00061
2790.52	0.00061	0.000846369	0.000305
2790.52	0.00061	0.00115137	0
2790.52	0.000305	-0.000679631	0.000305
2790.52	0.000916	-0.000679631	0.000305
2790.52	0.00061	-0.000679631	0.000305
2790.52	0.000916	0.000846369	0.000305
2790.52	0.000305	0.00206737	0.000305
2790.52	0.00061	-0.000984631	0
2790.52	0.00061	0.00115137	0.000305
2790.52	0.000305	0.00420337	0.000305
2790.52	0.000305	-0.00220563	0.000305
2790.52	0	0.00206737	0.000305
2790.52	0.000305	0.00206737	0.000305
2790.52	0	0.00328837	0.00061
2790.52	0.000305	0.00115137	0.00061
2790.52	0.000305	0.00206737	0.000305
2790.52	0	-6.86314e-05	0.000305
2790.85	0.00061	0.000236369	0.000305
2790.85	0	0.00328837	0
2790.85	0.00061	0.000236369	0.00061
2790.85	0.000305	-0.000984631	0.00061
2790.85	0	-0.000984631	0.000305
2790.85	0.00061	0.00115137	0.000916
2790.85	0.000305	-0.00189963	0.000305
2790.85	0.00061	0.00145737	0.00061
2790.85	0.000305	0.000236369	0.000305
2790.85	0.00061	-0.00159463	0
2790.85	0.000305	-0.00159463	0.000305
2790.85	0.000305	-6.86314e-05	0
2790.85	0.000305	0.000541369	0.00061
2790.85	0.00061	-0.000373631	0.000916
2790.85	0.000305	-0.00189963	0.000305
2790.85	0.001221	-0.000984631	0.000305
2790.85	0.000305	0.00145737	0.000305
2790.85	0.00061	-6.86314e-05	0
2790.85	0.000305	0.00206737	0.000305
2790.85	0.00061	0.000236369	0
2790.85	0.00061	-6.86314e-05	0.00061
2790.85	0.00061	0.00176237	0.000305
2790.85	0.000305	-0.00128963	0
2790.85	0.00061	0.00267737	0.00061
2790.85	0	-0.000679631	0.00061
2790.85	0	-0.00189963	0
2790.85	0.00061	-0.00159463	0.00061
2790.85	0	0.000846369	0
2790.85	0.000305	-0.000679631	0.000305
2790.85	0.00061	0.000846369	0.00061
2790.85	0.00061	-0.000679631	0.000305
2790.85	0.000305	0.00115137	0.000305
2790.85	0	-0.000373631	0.000305
2791.18	0.000305	0.00145737	0.00061
2791.18	0.00061	-0.00189963	0.000305
2791.18	0.00061	0.000846369	0.000305
2791.18	0.00061	0.00328837	0.000305
2791.18	0.00061	-0.00159463	0.000305
2791.18	0.000916	-0.000373631	0
2791.18	0.00061	-0.000984631	0.000305
2791.18	0.000305	-0.000373631	0.00061
2791.18	0.000305	0.00115137	0.000305
2791.18	0	0.000846369	0.00061
2791.18	0.00061	-6.86314e-05	0.000305
2791.18	0.000305	0.00145737	0.00061
2791.18	0.000305	-0.00220563	0
2791.18	0.000305	-0.00220563	0.00061
2791.18	0.000305	0.00145737	0.00061
2791.18	0.000305	-0.000679631	0.000305
2791.18	0.00061	0.00145737	0.00061
2791.18	0.000305	0.000846369	0.00061
2791.18	0.00061	-0.000373631	0
2791.18	0.000305	0.00298337	0.00061
2791.18	0.000305	0.000846369	0.000916
2791.18	0.000305	0.00115137	0.000305
2791.18	0.000305	0.00115137	0.00061
2791.18	0.000305	-0.00128963	0.000305
2791.18	0	0.000846369	0.000916
2791.18	0.000305	0.000846369	0
2791.18	0.00061	-6.86314e-05	0.000305
2791.18	-0.000305	-0.000984631	0.000305
2791.18	0.00061	-0.000373631	0.000305
2791.18	0.000916	0.000236369	0.000916
2791.18	0.00061	0.000541369	0.000305
2791.18	0.000305	0.00145737	0.00061
2791.18	0.00061	0.000236369	0.000305
2791.51	0.00061	-0.000373631	0.00061
2791.51	0.000305	0.000236369	0.000916
2791.51	0.000305	0.000236369	0.000305
2791.51	0.000305	0.000236369	0.000305
2791.51	0.00061	0.00267737	0.00061
2791.51	0.000305	0.000541369	0.00061
2791.51	0.000305	0.00115137	0
2791.51	0.000305	0.000846369	0.000305
2791.51	0.000305	0.000236369	0
2791.51	0.000305	0.000846369	0.000305
2791.51	0.00061	-0.000373631	0.000305
2791.51	0.000305	0.00267737	0.00061
2791.51	0	-0.00128963	0.000305
2791.51	0.00061	0.000541369	0
2791.51	0.000916	0.00115137	-0.000305
2791.51	0.000305	-0.000984631	0.000305
2791.51	0.00061	0.00206737	0.00061
2791.51	0.000305	-0.000679631	0.000305
2791.51	0.00061	0.00145737	0.000305
2791.51	0.00061	0.000846369	0
2791.51	0.000305	0.00206737	0.00061
2791.51	-0.000305	0.00237237	0
2791.51	0.00061	0.0658514	0.00061
2791.51	0.003052	0.221495	0.00061
2791.51	0.004273	0.237365	0.000305
2791.51	0.004273	0.247436	0.00061
2791.51	0.003662	0.25354	0.00061
2791.51	0.003967	0.259948	0.00061
2791.51	0.004273	0.23828	0.00061
2791.51	0.004578	0.252014	0
2791.51	0.003967	0.259338	0.000305
2791.51	0.004273	0.261474	0.000305
2791.51	0.003662	0.244994	0.000305
2791.84	0.003357	0.250793	0.000305
2791.84	0.004273	0.250793	0
2791.84	0.003967	0.258422	0
2791.84	0.003967	0.275513	0.000916
2791.84	0.003967	0.252624	0.000305
2791.84	0.003967	0.257507	0.000305
2791.84	0.003967	0.257202	0.000305
2791.84	0.004273	0.235534	0.000305
2791.84	0.004578	0.263611	0.000305
2791.84	0.003967	0.23828	0.00061
2791.84	0.004273	0.224852	0.000305
2791.84	0.004883	0.263	0.000916
2791.84	0.003967	0.248962	0.00061
2791.84	0.004883	0.234618	0.000305
2791.84	0.004273	0.240417	0.00061
2791.84	0.002747	0.244079	0.000305
2791.84	0.004273	0.23828	0
2791.84	0.003662	0.23828	0.00061
2791.84	0.003662	0.242248	0.001221
2791.84	0.004273	0.255981	0.000305
2791.84	0.003662	0.232787	0.00061
2791.84	0.003967	0.236754	0.000916
2791.84	0.003967	0.248351	0
2791.84	0.003967	0.234923	0.000305
2791.84	0.003662	0.249267	0
2791.84	0.003967	0.24591	0.000916
2791.84	0.003967	0.266052	0.001221
2791.84	0.004578	0.244079	0
2791.84	0.004273	0.263305	0.000305
2791.84	0.004273	0.27063	0.00061
2791.84	0.004578	0.276734	0.00061
2791.84	0.003357	0.241637	0
2791.84	0.003357	0.245605	0.000305
2792.18	0.004883	0.258422	0.00061
2792.18	0.003967	0.244079	0.000305
2792.18	0.004273	0.250182	0.000305
2792.18	0.003967	0.243163	0.00061
2792.18	0.003357	0.23767	0
2792.18	0.004273	0.232787	0
2792.18	0.003662	0.243468	0
2792.18	0.003662	0.259338	0.000305
2792.18	0.004273	0.237365	0.000305
2792.18	0.003357	0.25476	0.000916
2792.18	0.003662	0.243774	0.00061
2792.18	0.003357	0.242248	0.000305
2792.18	0.003662	0.250793	0.000305
2792.18	0.003662	0.237365	0.000305
2792.18	0.003357	0.248046	0
2792.18	0.003662	0.251708	0.000916
2792.18	0.004273	0.249267	0.000916
2792.18	0.003967	0.246825	0.000916
2792.18	0.003967	0.266968	0
2792.18	0.003357	0.254455	0.000305
2792.18	0.003967	0.25354	0.000305
2792.18	0.003357	0.249877	0.000305
2792.18	0.003967	0.248962	0
2792.18	0.003662	0.248046	0.000305
2792.18	0.004273	0.259948	0.000305
2792.18	0.003662	0.256897	0.00061
2792.18	0.003357	0.258117	0.000305
2792.18	0.002747	0.245605	0.000305
2792.18	0.003357	0.248046	0.000305
2792.18	0.003662	0.247131	0.00061
2792.18	0.004273	0.226683	0.000916
2792.18	0.003662	0.246825	0
2792.18	0.003967	0.226683	0
2792.5	0.003357	0.244079	0
2792.5	0.004578	0.255065	0.00061
2792.5	0.004273	0.240417	0.000305
2792.5	0.003967	0.23706	0
2792.5	0.003662	0.248046	0.000916
2792.5	0.003967	0.249572	0.000916
2792.5	0.003967	0.254455	0
2792.5	0.003967	0.250793	0.000305
2792.5	0.003357	0.247131	0
2792.5	0.003967	0.246215	0.000305
2792.5	0.004273	0.241332	0.00061
2792.5	0.004273	0.2453	0.000305
2792.5	0.003967	0.249572	0.000305
2792.5	0.003967	0.23767	0.000305
2792.5	0.003357	0.230956	0.000305
2792.5	0.003967	0.243774	0.000305
2792.5	0.003662	0.263	0.00061
2792.5	0.004273	0.259643	0.000305
2792.5	0.003967	0.24652	0.000305
2792.5	0.004883	0.239196	0.00061
2792.5	0.003967	0.252624	0
2792.5	0.004273	0.23828	0
2792.5	0.003357	0.243774	0.000305
2792.5	0.003662	0.234313	0.00061
2792.5	0.003662	0.237365	0.00061
2792.5	0.003662	0.218138	0.000305
2792.5	0.003967	0.260559	0.00061
2792.5	0.003357	0.238891	0.000916
2792.5	0.003967	0.24591	0.00061
2792.5	0.003967	0.253234	0.00061
2792.5	0.003967	0.246825	0.00061
2792.5	0.004578	0.237975	0.00061
2792.5	0.004273	0.250488	0.00061
2792.83	0.003662	0.251708	0.00061
2792.83	0.003662	0.241027	0
2792.83	0.003357	0.250488	0.00061
2792.83	0.004578	0.249267	0.000305
2792.83	0.003967	0.263611	0.000305
2792.83	0.004273	0.244079	0.000305
2792.83	0.004273	0.247436	0.000305
2792.83	0.003357	0.264831	0.000305
2792.83	0.003357	0.232482	0.000916
2792.83	0.002747	0.25415	0
2792.83	0.004273	0.253234	0.00061
2792.83	0.003662	0.231871	0.00061
2792.83	0.003967	0.248657	0.000305
2792.83	0.004273	0.252624	0.000305
2792.83	0.003967	0.23828	0.00061
2792.83	0.003662	0.264526	0.000305
2792.83	0.004578	0.244689	0.00061
2792.83	0.004578	0.253845	0.00061
2792.83	0.003662	0.248351	0.000305
2792.83	0.003357	0.255676	0.00061
2792.83	0.003662	0.255065	0
2792.83	0.003967	0.245605	0.00061
2792.83	0.004273	0.239806	0.000916
2792.83	0.003357	0.234923	0.000916
2792.83	0.003662	0.232177	0.000305
2792.83	0.003967	0.255981	0.000305
2792.83	0.003052	0.240417	0.000305
2792.83	0.003662	0.236144	0.00061
2792.83	0.004273	0.24652	0.00061
2792.83	0.003662	0.250793	0.000916
2792.83	0.003967	0.241027	0.00061
2792.83	0.004273	0.251708	0.00061
2792.83	0.003662	0.216917	0.000305
2793.16	0.004273	0.243468	0.00061
2793.16	0.003357	0.244079	0.000305
2793.16	0.003967	0.240722	0.000916
2793.16	0.004273	0.240111	0.00061
2793.16	0.004273	0.238585	0.000305
2793.16	0.003052	0.222411	0.000305
2793.16	0.003357	0.239501	0.00061
2793.16	0.003662	0.259338	0.000305
2793.16	0.003662	0.251098	0.000305
2793.16	0.003662	0.252014	0
2793.16	0.003967	0.2453	0.00061
2793.16	0.003662	0.240722	0
2793.16	0.003357	0.23828	0.00061
2793.16	0.003967	0.241942	0.00061
2793.16	0.003967	0.258728	0.000916
2793.16	0.003967	0.267883	0.000305
2793.16	0.004883	0.244689	0.001526
2793.16	0.003662	0.244079	0.00061
2793.16	0.003662	0.250793	0.000305
2793.16	0.002441	0.249267	0.000305
2793.16	0.003662	0.272461	0.001221
2793.16	0.003967	0.251708	0.00061
2793.16	0.003662	0.243468	0.000305
2793.16	0.003052	0.246825	0.000305
2793.16	0.003357	0.235534	0.000305
2793.16	0.003357	0.260864	0.00061
2793.16	0.003967	0.228514	0.00061
2793.16	0.003052	0.230956	0.000916
2793.16	0.003357	0.25415	0.00061
2793.16	0.003357	0.258728	0.00061
2793.16	0.003967	0.255676	0.00061
2793.16	0.003662	0.251403	0.000305
2793.16	0.003967	0.245605	0.000305
2793.49	0.003967	0.256591	0.000916
2793.49	0.003662	0.239501	0.000305
2793.49	0.003357	0.243468	0.000916
2793.49	0.003357	0.25354	0.000305
2793.49	0.003357	0.232787	0.00061
2793.49	0.003967	0.241027	0.000305
2793.49	0.003967	0.24652	0.000305
2793.49	0.003967	0.243774	0.000305
2793.49	0.003052	0.247436	-0.000305
2793.49	0.003662	0.242858	0.000305
2793.49	0.003052	0.243774	0.00061
2793.49	0.002747	0.241637	0.000305
2793.49	0.003357	0.237975	0.000305
2793.49	0.003357	0.240722	0.00061
2793.49	0.003967	0.24591	0.000916
2793.49	0.003662	0.249572	0
2793.49	0.004273	0.23828	0.00061
2793.49	0.003662	0.252319	0.000305
2793.49	0.003357	0.251708	0
2793.49	0.004578	0.255676	0.00061
2793.49	0.003662	0.240111	0.000916
2793.49	0.004883	0.255676	0.000916
2793.49	0.003662	0.242553	0.000305
2793.49	0.004273	0.247131	0.00061
2793.49	0.004273	0.236144	0
2793.49	0.003967	0.260254	0.000305
2793.49	0.004273	0.25415	0.000305
2793.49	0.003052	0.248657	0.00061
2793.49	0.003967	0.268799	0.00061
2793.49	0.004273	0.244689	0.00061
2793.49	0.003967	0.25476	0.00061
2793.49	0.004273	0.250793	0.00061
2793.49	0.003357	0.243163	0.00061
2793.83	0.003357	0.248351	0.000916
2793.83	0.003357	0.234313	0.00061
2793.83	0.003967	0.237975	0.00061
2793.83	0.003967	0.265442	0.000305
2793.83	0.004273	0.272156	0.000305
2793.83	0.004578	0.238891	0.000305
2793.83	0.003967	0.265137	0.00061
2793.83	0.003357	0.251098	0.00061
2793.83	0.004273	0.242553	0
2793.83	0.003357	0.243163	0.00061
2793.83	0.003357	0.243774	0.00061
2793.83	0.003967	0.263305	0.000916
2793.83	0.003662	0.236449	0.00061
2793.83	0.003967	0.258422	0.000916
2793.83	0.004273	0.239806	0.00061
2793.83	0.003967	0.241942	0.001221
2793.83	0.003662	0.237975	0
2793.83	0.003357	0.239196	0.000305
2793.83	0.003052	0.242858	0.00061
2793.83	0.003967	0.249572	0.00061
2793.83	0.002747	0.250793	0.00061
2793.83	0.003357	0.251403	0
2793.83	0.003662	0.23706	0.00061
2793.83	0.003357	0.244384	0.000305
2793.83	0.003357	0.241637	0.000305
2793.83	0.003662	0.257202	0.00061
2793.83	0.004273	0.24652	0.000916
2793.83	0.003967	0.244079	0.000916
2793.83	0.003357	0.236144	0
2793.83	0.003967	0.25415	0.00061
2793.83	0.002747	0.250182	0.000916
2793.83	0.003357	0.251708	0.000305
2793.83	0.003662	0.23706	0.000305
2794.15	0.003662	0.242248	0.000305
2794.15	0.003357	0.242858	0.001221
2794.15	0.002441	0.132991	0.00061
2794.15	0.00061	0.00176237	0.000305
2794.15	0.00061	-0.000373631	0.00061
2794.15	0.000305	-0.000373631	0
2794.15	0.00061	-0.000679631	0.00061
2794.15	0.000916	0.000846369	0.000916
2794.15	0.00061	0.000541369	0.000305
2794.15	0.000305	-0.00251063	0.000305
2794.15	0.000305	-0.00281563	0.000305
2794.15	0.00061	0.00298337	0.000305
2794.15	0	-6.86314e-05	0
2794.15	0.00061	-6.86314e-05	0.000916
2794.15	0.00061	0.000541369	0.000916
2794.15	0.000305	-0.000679631	0.000305
2794.15	0	-0.00128963	0
2794.15	0.00061	-6.86314e-05	0.00061
2794.15	-0.000305	-0.000373631	0.00061
2794.15	0.000305	-0.00128963	0.00061
2794.15	0.000305	0.000541369	0.000305
2794.15	0	-0.000984631	0.00061
2794.15	0.000305	0.00237237	0
2794.15	0.000305	0.00542437	0
2794.15	0.000305	-0.00251063	0.00061
2794.15	0.000305	-6.86314e-05	0
2794.15	0.000305	-0.00159463	0.000916
2794.15	0	0.00176237	0.00061
2794.15	0.00061	-0.00128963	0.000305
2794.15	0.000305	0.000541369	0.000305
2794.15	0.000305	-0.00159463	0.00061
2794.15	0.00061	-0.000373631	0.00061
2794.15	0.000305	-6.86314e-05	0.000305
2794.48	0.00061	-0.000679631	0
2794.48	0.000916	0.000846369	0.000916
2794.48	0.000305	0.00145737	0.000305
2794.48	0.001221	0.000236369	0.000916
2794.48	0.000305	-6.86314e-05	0
2794.48	0.000305	0.00145737	0.00061
2794.48	0.00061	-0.000984631	0.00061
2794.48	0.000305	-0.000679631	0.00061
2794.48	0.000305	-0.000373631	0.000305
2794.48	0.000305	-0.00251063	0.000305
2794.48	0.000916	0.00450837	0.00061
2794.48	0.000916	0.000541369	0.000305
2794.48	0.000305	0.00145737	0.00061
2794.48	0.000916	0.00145737	0.000305
2794.48	0	-0.000679631	0.000305
2794.48	0.00061	0.00145737	0.000305
2794.48	0.000916	-0.00159463	0.00061
2794.48	0.00061	-6.86314e-05	0.00061
2794.48	0.000305	0.00176237	0.00061
2794.48	0.000305	-0.00159463	0.00061
2794.48	0.00061	0.00206737	0.000305
2794.48	0.000305	0.00176237	0.000916
2794.48	-0.000305	-6.86314e-05	0.000305
2794.48	0.00061	-6.86314e-05	0
2794.48	0	0.000236369	0
2794.48	0.00061	0.000541369	0.000305
2794.48	0.00061	0.00359337	0.000305
2794.48	0.00061	-0.000984631	0.000916
2794.48	0.00061	-0.00128963	0.000305
2794.48	0.00061	-0.000679631	0.00061
2794.48	0.000305	-0.000679631	0
2794.48	0	0.000236369	0.00061
2794.48	0.000305	-0.00128963	0.000916
2794.82	0.00061	-0.000679631	0.00061
2794.82	0.00061	-0.000373631	0
2794.82	0.000305	0.00145737	0.000305
2794.82	0.00061	0.000846369	0
2794.82	0	0.000236369	0.000305
2794.82	0	0.00145737	0.00061
2794.82	0.000916	0.00420337	0.000305
2794.82	0.00061	0.000236369	0.000305
2794.82	0.00061	0.000846369	0.000305
2794.82	0.000305	-0.00128963	0.00061
2794.82	0.00061	-0.000373631	0
2794.82	0.00061	0.00115137	0.00061
2794.82	0.00061	0.00359337	0.00061
2794.82	0.000305	-0.00251063	0.000305
2794.82	0.000305	0.000846369	0.00061
2794.82	0.000305	0.000846369	0.000305
2794.82	0	-0.00159463	0.000916
2794.82	0.00061	-0.00159463	0.000305
2794.82	0	-6.86314e-05	0
2794.82	0.000305	0.00145737	0.000305
2794.82	0	0.0109174	0.000916
2794.82	0.00061	0.220274	0.000305
2794.82	0.00061	0.245605	0.000305
2794.82	0.000916	0.254455	0.000305
2794.82	0.000916	0.247436	0.000916
2794.82	0.000305	0.246215	0.000916
2794.82	0.000916	0.25354	0.00061
2794.82	0.000305	0.255981	0.001221
2794.82	0.00061	0.248046	0.00061
2794.82	0.00061	0.243468	0
2794.82	0.00061	0.234313	0.00061
2794.82	0.00061	0.247436	0.000916
2794.82	0.000916	0.264221	0.000305
2795.15	0.00061	0.23004	0.000305
2795.15	0.000916	0.256286	0.000305
2795.15	0	0.243468	0.000305
2795.15	0.00061	0.244994	0.000305
2795.15	0.00061	0.244079	0.000305
2795.15	0	0.236754	0.000916
2795.15	0.000305	0.230956	0
2795.15	0.000305	0.235839	0.000305
2795.15	0.000916	0.240417	0.000916
2795.15	0.000305	0.249877	0.00061
2795.15	0.00061	0.24591	0
2795.15	0.00061	0.00664537	0.00061
2795.15	0	0.00176237	0.00061
2795.15	0.000305	-6.86314e-05	0.000305
2795.15	0.00061	-0.000679631	0.00061
2795.15	0.000916	0.000236369	0.000305
2795.15	0.000916	-0.000373631	0.000305
2795.15	0	0.000236369	0
2795.15	0.000305	-0.000679631	0.00061
2795.15	0.00061	0.00298337	0.000305
2795.15	0.000305	-0.000679631	0.000916
2795.15	0	-0.000679631	0
2795.15	0.000305	0.000236369	0.000305
2795.15	0.00061	-0.00373163	0.00061
2795.15	0.000916	0.000541369	0.00061
2795.15	0	-0.000373631	0.000305
2795.15	0.000916	-6.86314e-05	0.000916
2795.15	0.00061	-0.00128963	0.000305
2795.15	0	-0.000373631	0.000305
2795.15	0.00061	-0.000679631	0
2795.15	0	-0.00159463	0.000305
2795.15	0.000305	-0.000679631	0.000916
2795.15	0.00061	-0.000984631	0.000305
2795.47	0.00061	0.00328837	0.000305
2795.47	0.000305	0.000236369	0.001221
2795.47	0.000305	0.000236369	-0.000305
2795.47	0.000305	0.000541369	0.000305
2795.47	0.000305	-0.00220563	0.00061
2795.47	0.000305	0.000846369	0.000305
2795.47	0.00061	0.00145737	0
2795.47	0.000305	0.000236369	0.000305
2795.47	0.000305	0.000846369	0.000305
2795.47	0.000916	-0.000679631	0.000305
2795.47	0.00061	0.000846369	0.00061
2795.47	0.000305	-0.00128963	0
2795.47	0.000305	0.000236369	0
2795.47	0.00061	-0.000984631	0.00061
2795.47	0.000305	0.00145737	0.00061
2795.47	0.000305	-6.86314e-05	0.000305
2795.47	0.000305	0.00267737	0.000305
2795.47	0.00061	0.00176237	0
2795.47	0.00061	0.00237237	0.00061
2795.47	0.00061	0.000541369	0.000305
2795.47	0.000305	-0.00128963	0.000305
2795.47	0	-0.00251063	0.000305
2795.47	0	-0.00128963	0
2795.47	0.000305	-0.00159463	0
2795.47	0.000305	0.000846369	0.000916
2795.47	0.000305	0.000236369	0.000916
2795.47	0.00061	0.000846369	0.000305
2795.47	0.000305	-0.000679631	0.000305
2795.47	0.000305	0.00206737	0.001221
2795.47	0.000916	0.000236369	0.00061
2795.47	0.00061	0.00176237	0.000305
2795.47	0.00061	-0.00159463	0
2795.47	0.000305	0.00115137	0.000305
2795.8	0.00061	-0.00189963	0.00061
2795.8	0.000916	-0.00189963	0.000305
2795.8	0.00061	0.000846369	0
2795.8	0.00061	-6.86314e-05	0
2795.8	0.000305	0.000236369	0.00061
2795.8	0.00061	0.000846369	0.000305
2795.8	0.00061	-0.000679631	0.00061
2795.8	0.00061	0.000541369	0.00061
2795.8	0.000916	0.000846369	0.00061
2795.8	0.00061	0.00176237	0
2795.8	0.000305	-0.00251063	0.000305
2795.8	0.000916	0.00115137	0.000305
2795.8	0.000305	0.000846369	0.00061
2795.8	0.000916	-0.00159463	0.00061
2795.8	0.00061	0.00176237	0.000305
2795.8	0.00061	-0.000984631	0.00061
2795.8	0	0.00145737	0.000305
2795.8	0.000305	0.00206737	0.00061
2795.8	0.000305	-0.000984631	0.000305
2795.8	0.000305	0.00176237	0.000305
2795.8	0.000916	0.00145737	0.000305
2795.8	0	-0.000373631	0.000305
2795.8	0.000916	0.000846369	0.000305
2795.8	0	0.000541369	0.001221
2795.8	0.00061	0.00115137	0.000305
2795.8	0.000305	0.00298337	0.00061
2795.8	0.00061	0.000846369	0.00061
2795.8	0.000305	0.00145737	0.00061
2795.8	0.00061	-0.000984631	0.00061
2795.8	0.000305	0.00206737	0.000305
2795.8	0.00061	0.000236369	0.000305
2795.8	0.000305	-0.00251063	0.00061
2795.8	0.000305	-0.00159463	0.000305
2796.13	0.00061	-0.000373631	0
2796.13	0.000916	-0.00220563	0.000305
2796.13	0.00061	-6.86314e-05	0.000305
2796.13	0.00061	-0.00128963	0.000305
2796.13	0.00061	0.000236369	0
2796.13	0.000305	0.000541369	0.000305
2796.13	0.00061	0.00145737	0.000305
2796.13	0.00061	0.000541369	0.000305
2796.13	0.000305	-6.86314e-05	0.000305
2796.13	0.000305	-0.000679631	0.000305
2796.13	0.000305	-6.86314e-05	0.000916
2796.13	0.00061	-0.00251063	0
2796.13	0.00061	0.00115137	0.000305
2796.13	0.000305	-0.00128963	0.000305
2796.13	0.00061	0.000541369	0.000305
2796.13	0.000305	0.00145737	0.000916
2796.13	0.000305	-0.00159463	0.00061
2796.13	0.000305	-0.00159463	0.000916
2796.13	0.00061	-0.000679631	0
2796.13	0.000305	-0.00403663	0
2796.13	0.00061	0.000541369	0.00061
2796.13	0	0.000541369	0.00061
2796.13	0.000305	0.00145737	0
2796.13	0	-0.00189963	0.000916
2796.13	0	0.00115137	0.000916
2796.13	0	0.000846369	0.000305
2796.13	0	-0.00128963	0.00061
2796.13	0.00061	-0.000373631	0.00061
2796.13	0.000916	-0.00128963	0.00061
2796.13	0.00061	0.000846369	0.00061
2796.13	0.00061	-0.000373631	0.000916
2796.13	0.000916	0.000846369	0.00061
2796.13	0.00061	0.00267737	0.00061
2796.46	0.00061	0.00237237	0
2796.46	0.000305	-0.000679631	0.000305
2796.46	0.000916	0.00145737	0.000305
2796.46	0.000305	-6.86314e-05	0.00061
2796.46	0.000305	-0.00159463	0.000305
2796.46	0.000916	-0.00189963	0
2796.46	0.000305	0.000846369	0.00061
2796.46	0	0.00206737	0.000916
2796.46	0.00061	-0.000373631	0.00061
2796.46	0.00061	0.00115137	0.000305
2796.46	0.000305	0.000846369	0.000305
2796.46	0	0.000236369	0.000305
2796.46	0.000305	-0.000984631	0.00061
2796.46	0.00061	-0.00159463	0.000916
2796.46	0.00061	-0.00128963	0.000305
2796.46	0.00061	-0.000679631	0.000916
2796.46	0.000305	0.00115137	0.000916
2796.46	0.000305	-0.000984631	0
2796.46	0.000305	-0.000373631	0.000305
2796.46	0.00061	-0.00159463	0.000305
2796.46	0.000916	-0.000373631	0.00061
2796.46	0	0.000846369	0.00061
2796.46	0.000305	-0.000984631	0.000305
2796.46	0	0.00145737	0.000305
2796.46	0.000305	-0.000679631	0.000305
2796.46	0.000305	0.00145737	0.00061
2796.46	0.00061	-6.86314e-05	0.00061
2796.46	0.00061	-0.00128963	0.00061
2796.46	0.00061	0.00206737	0.000305
2796.46	0.00061	-0.00189963	0.00061
2796.46	0.000305	-0.00189963	0.00061
2796.46	0	0.00267737	0.000305
2796.46	0.000305	-0.00159463	0
2796.8	0.00061	-0.00128963	0.000916
2796.8	0.00061	-0.00220563	0.000916
2796.8	0.00061	-6.86314e-05	0.001221
2796.8	0.000305	0.000236369	0.00061
2796.8	0	0.00176237	0.000305
2796.8	0.00061	-0.000984631	0.00061
2796.8	0.000305	-6.86314e-05	0.000305
2796.8	0.00061	0.00237237	0.000305
2796.8	0.00061	0.00115137	0.000305
2796.8	0.000305	-0.000373631	0.000305
2796.8	0.00061	0.000236369	0.00061
2796.8	-0.000305	0.00237237	0.000916
2796.8	0.000305	0.00145737	0.000305
2796.8	0.001221	-0.00251063	0.000916
2796.8	0.00061	-0.000679631	0.000305
2796.8	0.00061	-0.00220563	0.000305
2796.8	0.000305	0.000541369	0.00061
2796.8	0.000305	0.00115137	0.000305
2796.8	0.00061	0.00511937	0.00061
2796.8	0.00061	-0.00128963	0
2796.8	0.000305	0.00176237	0.000305
2796.8	0.000305	-0.000373631	0
2796.8	0.000305	0.00298337	0.00061
2796.8	0.000305	0.00237237	0
2796.8	0.001221	-0.000984631	0.000305
2796.8	0.000916	-0.000679631	0.000916
2796.8	0.000305	-0.000373631	0
2796.8	0.00061	0.000846369	0.000916
2796.8	0.00061	0.00176237	0.00061
2796.8	0.000305	0.000236369	0.000305
2796.8	-0.000305	-0.000373631	0.000305
2796.8	0.000305	0.00298337	0.00061
2796.8	0.000916	0.000541369	0.000305
2797.13	0.00061	-0.000679631	0
2797.13	0.000305	0.00145737	0.00061
2797.13	0	-0.00159463	0.00061
2797.13	0.00061	-6.86314e-05	0.000916
2797.13	0	-0.000373631	0.000305
2797.13	0.00061	0.000846369	0.000916
2797.13	0.00061	-0.000984631	0.000305
2797.13	0.00061	0.00206737	0.000305
2797.13	-0.000305	-0.000679631	0.000305
2797.13	0.000916	0.00237237	0
2797.13	0.00061	0.000541369	0.000305
2797.13	0.00061	0.000236369	0.00061
2797.13	0.00061	0.000541369	0.001221
2797.13	0.00061	0.000541369	0.000305
2797.13	0	0.000236369	0.000916
2797.13	0.000916	0.000236369	0.00061
2797.13	-0.000305	0.000846369	0.00061
2797.13	0	-6.86314e-05	0.000305
2797.13	0.00061	0.00145737	0.001221
2797.13	0.000305	0.00145737	0.00061
2797.13	0.000916	-0.00159463	0.00061
2797.13	0.00061	-0.000679631	0
2797.13	0.00061	-0.00159463	0.000305
2797.13	0.00061	0.000541369	0.000305
2797.13	0.000305	-0.000679631	0.000305
2797.13	0.00061	-0.000679631	0.00061
2797.13	0.00061	-0.000984631	0.00061
2797.13	0.00061	-0.00159463	0.000305
2797.13	0.00061	0.000236369	0.000916
2797.13	0.00061	0.000236369	0.000305
2797.13	0.00061	0.000541369	0.000305
2797.13	0.000305	0.00206737	0.000305
2797.13	0.00061	-0.000373631	0.000916
2797.46	0	0.00115137	0.000305
2797.46	0.00061	0.00206737	0.000305
2797.46	0.00061	-0.00251063	0.000916
2797.46	0.000305	0.00145737	0.000305
2797.46	0.00061	0.000236369	0.000305
2797.46	0.00061	-0.00159463	0.000305
2797.46	0	-0.000984631	0.000305
2797.46	-0.000305	-0.00220563	0.000305
2797.46	0.00061	-0.000373631	0.000305
2797.46	0.000305	-0.00189963	0.00061
2797.46	0.000916	-0.00220563	0.000305
2797.46	0.00061	0.00237237	0.000305
2797.46	0.001221	0.00572937	0
2797.46	0.002136	0.00572937	0.00061
2797.46	0.002136	0.0103074	-0.00061
2797.46	0.002747	0.00634037	0.000305
2797.46	0.001831	0.00603437	0.000305
2797.46	0.002441	0.00481437	0.00061
2797.46	0.002441	0.00511937	0.000305
2797.46	0.002441	0.00847637	0.00061
2797.46	0.002747	0.00603437	0.000305
2797.46	0.002136	0.0121384	0.00061
2797.46	0.002136	0.00847637	0.000916
2797.46	0.002747	0.00939137	0.000916
2797.46	0.002441	0.00634037	0.00061
2797.46	0.002136	0.00511937	0.000916
2797.46	0.002747	0.00847637	0.00061
2797.46	0.002747	0.00176237	0
2797.46	0.002441	0.00511937	0.000305
2797.46	0.002747	0.00786637	0.000916
2797.46	0.002136	0.00634037	0.000916
2797.46	0.002136	0.00450837	0.00061
2797.46	0.001831	0.00695037	0.00061
2797.79	0.002136	0.00847637	0.000305
2797.79	0.002441	0.00634037	0.000305
2797.79	0.002136	0.00725537	0.000305
2797.79	0.001831	0.00878137	0.00061
2797.79	0.003052	0.00481437	0.000305
2797.79	0.002441	0.00908637	0
2797.79	0.002136	0.00542437	0.000305
2797.79	0.001831	0.00695037	0.000916
2797.79	0.003357	0.00695037	0.000305
2797.79	0.003052	0.00847637	0.00061
2797.79	0.002136	0.00481437	0.00061
2797.79	0.001831	0.00450837	0.00061
2797.79	0.001831	0.00511937	0.000305
2797.79	0.002136	0.00542437	0.00061
2797.79	0.002136	0.00786637	0.000305
2797.79	0.002747	0.00542437	0
2797.79	0.002136	0.00664537	0.000305
2797.79	0.002747	0.0103074	0.000305
2797.79	0.001831	0.00542437	0
2797.79	0.002747	0.00420337	0.000305
2797.79	0.002136	0.00206737	0.00061
2797.79	0.002136	0.00695037	0
2797.79	0.002747	0.00420337	-0.000305
2797.79	0.001831	0.00786637	0.000305
2797.79	0.002747	0.00542437	0.000305
2797.79	0.001831	0.00450837	0.00061
2797.79	0.001831	0.00817137	0.00061
2797.79	0.002441	0.00725537	0.000305
2797.79	0.003052	0.00298337	0.000305
2797.79	0.002136	0.00511937	0.000916
2797.79	0.002136	0.0100024	0.00061
2797.79	0.002747	0.00756037	0.000916
2797.79	0.002441	0.00542437	0.00061
2798.12	0.001831	0.00664537	0.000916
2798.12	0.002136	0.00634037	0.000916
2798.12	0.001831	0.00664537	0.00061
2798.12	0.001831	0.00420337	0.000305
2798.12	0.002136	0.00481437	0.00061
2798.12	0.002136	0.00542437	0.00061
2798.12	0.002747	0.00756037	0.000305
2798.12	0.002441	0.00542437	0.00061
2798.12	0.002136	0.00298337	0.00061
2798.12	0.003052	0.00420337	0.000305
2798.12	0.002136	0.00969737	0.00061
2798.12	0.002136	0.00878137	0.00061
2798.12	0.002136	0.00695037	0.000305
2798.12	0.001831	0.00389837	0.00061
2798.12	0.002136	0.00664537	0.00061
2798.12	0.001831	0.00756037	0
2798.12	0.002136	0.00756037	0.000305
2798.12	0.002441	0.00542437	0.00061
2798.12	0.001831	0.00786637	0
2798.12	0.002441	0.00878137	0.000305
2798.12	0.002747	0.00664537	0.00061
2798.12	0.002136	0.00725537	0.00061
2798.12	0.002136	0.00908637	0
2798.12	0.002441	0.00542437	0.000916
2798.12	0.002441	0.00695037	0.00061
2798.12	0.001831	0.0109174	0.000305
2798.12	0.002747	0.00878137	0.000916
2798.12	0.002441	0.00389837	0.000305
2798.12	0.002136	0.00511937	0.00061
2798.12	0.002136	0.00450837	0.00061
2798.12	0.002136	0.00847637	0.000305
2798.12	0.002136	0.00481437	0.00061
2798.12	0.002441	0.00542437	0
2798.45	0.002441	0.00756037	0.000305
2798.45	0.002136	0.00847637	0
2798.45	0.002747	0.00695037	0.00061
2798.45	0.002136	0.00664537	0.000305
2798.45	0.002441	0.00481437	0.000916
2798.45	0.002747	0.00725537	0.00061
2798.45	0.002441	0.00572937	0.000305
2798.45	0.002136	0.00634037	0.00061
2798.45	0.001831	0.00725537	0
2798.45	0.002136	0.0112234	0.00061
2798.45	0.001526	0.00542437	0.00061
2798.45	0.002441	0.00420337	0.000916
2798.45	0.001526	0.00878137	0.000305
2798.45	0.002441	0.00725537	0.00061
2798.45	0.002441	0.00695037	0.000305
2798.45	0.001831	0.00359337	0.00061
2798.45	0.002136	0.00878137	0.000305
2798.45	0.002136	0.00664537	0
2798.45	0.002441	0.00847637	0.00061
2798.45	0.002747	0.00847637	0.000916
2798.45	0.001831	0.00664537	0.000305
2798.45	0.002136	0.00542437	0.00061
2798.45	0.002747	0.00481437	0.000305
2798.45	0.002136	0.00389837	0.00061
2798.45	0.002441	0.00756037	0
2798.45	0.001831	0.00572937	0
2798.45	0.002441	0.00572937	0.00061
2798.45	0.002441	0.00481437	0
2798.45	0.002441	0.00634037	0.000305
2798.45	0.002136	0.00725537	0
2798.45	0.002747	0.00481437	0.000305
2798.45	0.002136	0.00969737	0.000916
2798.45	0.002747	0.00817137	0.000305
2798.78	0.002136	0.00481437	0.000916
2798.78	0.002747	0.00786637	0.000305
2798.78	0.002136	0.00298337	0.00061
2798.78	0.001831	0.00634037	0.00061
2798.78	0.002747	0.00206737	0
2798.78	0.002136	0.00817137	0.00061
2798.78	0.002747	0.00542437	0
2798.78	0.002441	0.00664537	0.000305
2798.78	0.003052	0.00664537	0
2798.78	0.002441	0.00450837	0
2798.78	0.002136	0.00450837	0.000305
2798.78	0.002747	0.00664537	0.000305
2798.78	0.001526	0.00756037	0.000305
2798.78	0.001831	0.00634037	0.00061
2798.78	0.002747	0.00695037	0.000305
2798.78	0.002136	0.00786637	0.00061
2798.78	0.002136	0.00450837	0
2798.78	0.002136	0.00634037	0.000305
2798.78	0.002136	0.00634037	0.000305
2798.78	0.002747	0.00634037	0.000916
2798.78	0.002136	0.00420337	0
2798.78	0.002136	0.00695037	0.00061
2798.78	0.001831	0.00511937	0.000916
2798.78	0.002441	0.00878137	0.00061
2798.78	0.002136	0.00511937	0.00061
2798.78	0.002441	0.00572937	0.000305
2798.78	0.002747	0.00511937	0.000305
2798.78	0.002136	0.00603437	0.000305
2798.78	0.002441	0.00359337	0.00061
2798.78	0.002441	0.0106124	0.000305
2798.78	0.002136	0.00664537	0
2798.78	0.003052	0.00634037	0
2798.78	0.001831	0.0112234	0.000305
2799.11	0.001831	0.00695037	0.001221
2799.11	0.001526	0.00359337	0
2799.11	0.002136	0.00328837	0.000305
2799.11	0.002441	0.0112234	0.000305
2799.11	0.002441	0.00389837	0
2799.11	0.001831	0.00542437	0.000916
2799.11	0.001831	0.00664537	0.000916
2799.11	0.002136	0.00939137	0
2799.11	0.002136	0.00481437	0.000305
2799.11	0.001831	0.00542437	0.000305
2799.11	0.002136	0.00756037	-0.000305
2799.11	0.001831	0.00634037	0.00061
2799.11	0.002747	0.00908637	0
2799.11	0.002441	0.00542437	0.000305
2799.11	0.002136	0.00511937	0.000305
2799.11	0.002136	0.00450837	0.000916
2799.11	0.001526	0.00420337	0.00061
2799.11	0.002136	0.00389837	0
2799.11	0.002747	0.00908637	0.000305
2799.11	0.002136	0.00572937	0.000305
2799.11	0.001831	0.00847637	0
2799.11	0.002136	0.00847637	0.000305
2799.11	0.001526	0.00664537	0.000305
2799.11	0.002441	0.00420337	0.000305
2799.11	0.002136	0.00542437	0.00061
2799.11	0.002136	0.00817137	0
2799.11	0.002136	0.00847637	0.00061
2799.11	0.002136	0.00603437	0.00061
2799.11	0.002136	0.00542437	0
2799.11	0.002136	0.00450837	0.000305
2799.11	0.001831	0.00420337	0.00061
2799.11	0.001831	0.00664537	0.000305
2799.11	0.002441	0.00756037	0.000305
2799.44	0.001831	0.00847637	0.00061
2799.44	0.002441	0.00511937	0.000305
2799.44	0.002441	0.00634037	0.000305
2799.44	0.002136	0.00969737	0.000305
2799.44	0.002136	0.00389837	0.000305
2799.44	0.002136	0.00267737	0.000305
2799.44	0.002441	0.00481437	0.000305
2799.44	0.002136	0.00481437	0.000305
2799.44	0.002136	0.00542437	0.000305
2799.44	0.001831	0.00603437	0.00061
2799.44	0.002441	0.00908637	0.000305
2799.44	0.002747	0.00542437	0.000305
2799.44	0.002747	0.00481437	0.00061
2799.44	0.002441	0.00756037	0.00061
2799.44	0.001831	0.00634037	0.00061
2799.44	0.001831	0.00450837	0.000305
2799.44	0.001831	0.00695037	-0.000305
2799.44	0.00061	0.000846369	0.000916
2799.44	0.000305	-0.00220563	-0.000305
2799.44	0.00061	0.000846369	0.00061
2799.44	0.000305	0.00359337	0.000916
2799.44	0.00061	0.000236369	0.00061
2799.44	0	0.00389837	0
2799.44	0.00061	-6.86314e-05	0.000305
2799.44	0.00061	0.000236369	0.000916
2799.44	0.000305	-0.00251063	0.000305
2799.44	0.000305	0.000846369	0.000916
2799.44	0.000305	0.000541369	0.000305
2799.44	0.00061	-0.00251063	0.000305
2799.44	0.000305	-0.000984631	0
2799.44	0	0.000846369	0
2799.44	0.000916	0.00237237	0.000916
2799.44	0.000916	0.00237237	0.000305
2799.77	0.000305	0.000846369	0.00061
2799.77	0.00061	0.000846369	0.00061
2799.77	0.000305	-0.000679631	0.000305
2799.77	0	0.000236369	0.00061
2799.77	0.000916	0.00115137	0.00061
2799.77	0.000305	0.00115137	0.00061
2799.77	0.00061	-0.000679631	0
2799.77	0.00061	-6.86314e-05	0.000305
2799.77	0.00061	0.00115137	0.000305
2799.77	0	0.000846369	0.00061
2799.77	0.00061	-6.86314e-05	0
2799.77	0.001221	-0.00159463	0.000305
2799.77	0.000305	0.000541369	0.000916
2799.77	0.000916	0.000236369	0.00061
2799.77	0.000305	-0.000373631	0.000305
2799.77	0	-6.86314e-05	0.000305
2799.77	0.000305	0.000236369	-0.000305
2799.77	0.000305	0.00115137	0
2799.77	0.00061	0.00206737	0.00061
2799.77	0.00061	0.00115137	0
2799.77	0	-0.000984631	0.000305
2799.77	0.000305	0.000236369	0.000305
2799.77	0.000305	-0.000679631	0.000305
2799.77	0.000305	0.000236369	0.00061
2799.77	0.00061	-6.86314e-05	0.000305
2799.77	0	0.000846369	0.000305
2799.77	0.000305	0.00176237	0.00061
2799.77	0.00061	-0.000373631	0.000305
2799.77	0.000305	0.000846369	0.000916
2799.77	0.000305	0.000846369	0.00061
2799.77	0.000305	-0.00128963	0.000916
2799.77	0.000305	0.000541369	0.000305
2799.77	0.000916	-6.86314e-05	0
2800.1	0.00061	-0.00189963	0.00061
2800.1	0	-0.000373631	0.000305
2800.1	0.000305	-0.00220563	0.00061
2800.1	0.00061	0.000846369	0.000305
2800.1	0.00061	-0.00159463	0.00061
2800.1	0.000305	-0.00189963	0.000916
2800.1	0.000916	0.00145737	0.00061
2800.1	0.00061	-0.00128963	0.000305
2800.1	0.000916	0.000846369	0.000305
2800.1	0.000305	0.000236369	0.000916
2800.1	0.000916	-0.000679631	0.000305
2800.1	0	0.000541369	0.000305
2800.1	0.000916	0.00115137	0.000305
2800.1	0	-0.00220563	0.00061
2800.1	0.000305	-0.000984631	0.000916
2800.1	-0.000305	-0.000679631	0.000305
2800.1	0.00061	0.000846369	0.00061
2800.1	0.000305	-6.86314e-05	0.001221
2800.1	0.000916	-0.00251063	0.000305
2800.1	0.000305	-0.00189963	0.000305
2800.1	0.000305	-0.000984631	0.000305
2800.1	0.000305	-0.00189963	0
2800.1	0.000916	0.00267737	0.000305
2800.1	0.002136	0.00359337	0.000916
2800.1	0.001831	0.00389837	0.00061
2800.1	0.002136	0.00359337	0.000305
2800.1	0.002441	0.00511937	0
2800.1	0.002136	0.000846369	0.000916
2800.1	0.002136	0.00695037	0.000305
2800.1	0.002136	0.00328837	0.000305
2800.1	0.002441	0.00298337	0.00061
2800.1	0.002747	0.00237237	0.00061
2800.1	0.002136	0.00420337	0
2800.43	0.002136	0.00267737	0.00061
2800.43	0.001831	0.00298337	0.000305
2800.43	0.002136	0.00359337	0
2800.43	0.002441	0.00206737	0
2800.43	0.001831	0.00359337	0.00061
2800.43	0.002136	0.00420337	0
2800.43	0.002441	0.00298337	0.000916
2800.43	0.002441	0.00481437	0.001221
2800.43	0.003052	0.00542437	0.000305
2800.43	0.002136	0.00511937	0.00061
2800.43	0.002136	0.00450837	0.00061
2800.43	0.001831	0.00237237	0.00061
2800.43	0.002136	0.000846369	0.000305
2800.43	0.002441	-0.000984631	0.000916
2800.43	0.002747	0.00206737	0.000305
2800.43	0.002136	0.00450837	0.000305
2800.43	0.002136	0.00725537	0.000305
2800.43	0.002136	0.00817137	0.000305
2800.43	0.001831	0.00481437	0.000305
2800.43	0.000305	0.000846369	0.00061
2800.43	0.000305	-0.00128963	0.000305
2800.43	0	0.00115137	0
2800.43	0.00061	-0.000984631	0.000916
2800.43	0.000305	0.00115137	0.000305
2800.43	0.00061	-0.000984631	0.000916
2800.43	0.000305	0.000541369	0.000305
2800.43	0.000305	0.000846369	0.000305
2800.43	0	0.000236369	0.00061
2800.43	0.000305	0.00176237	0
2800.43	0.000916	-0.00128963	0.00061
2800.43	0.000305	-0.000984631	0.000305
2800.43	0.00061	0.000541369	0.000305
2800.43	0	0.00359337	0.000305
2800.76	0.000305	-0.00281563	0.000305
2800.76	0.000305	-0.000373631	0
2800.76	0.00061	0.00206737	0.00061
2800.76	0	-0.000373631	0.000916
2800.76	0.000305	0.00115137	0
2800.76	0.000305	0.00115137	0.000916
2800.76	0	0.000846369	0.000305
2800.76	0.001221	-0.000984631	0.000305
2800.76	0	-6.86314e-05	0.000305
2800.76	0.000305	-0.00128963	0.000305
2800.76	0.00061	0.000236369	0
2800.76	0.000916	-0.00189963	0.00061
2800.76	0.000305	0.00206737	0.000305
2800.76	0.000305	-6.86314e-05	0.000916
2800.76	0.000305	0.000541369	0.000305
2800.76	0.000305	0.00145737	-0.000305
2800.76	0.00061	0.00145737	0.00061
2800.76	0.00061	-0.000373631	0.00061
2800.76	0.00061	-6.86314e-05	0.000305
2800.76	0.000916	0.000236369	0
2800.76	0.000305	-0.00281563	0.000305
2800.76	0.000916	-0.000373631	0.000305
2800.76	0.000305	0.000541369	0.000916
2800.76	0.00061	-0.00373163	0.000305
2800.76	0.000305	0.000541369	0.00061
2800.76	0.00061	-0.000984631	0
2800.76	0.00061	-0.000373631	-0.000305
2800.76	0.00061	0.000236369	0.000305
2800.76	0.000305	-0.00220563	0.000305
2800.76	0.000305	-0.000373631	0.000305
2800.76	0.00061	0.00298337	0.00061
2800.76	0.00061	-0.00128963	0.000305
2800.76	0.000305	0.00115137	0.00061
2801.09	0.000305	-6.86314e-05	0.000916
2801.09	0.000305	0.00115137	0.000305
2801.09	0.000305	0.00145737	0.00061
2801.09	0.000305	0.00115137	0
2801.09	0.000305	-0.00159463	0.000916
2801.09	0.00061	0.00115137	0
2801.09	0.00061	0.000846369	0.000305
2801.09	0.00061	-0.000679631	0.00061
2801.09	0.000305	-0.00281563	0.000305
2801.09	-0.000305	-0.000373631	0
2801.09	0.00061	0.00145737	0.000305
2801.09	0.000305	0.00115137	0.00061
2801.09	0.00061	0.00145737	0.000305
2801.09	0.000305	0.000541369	-0.000305
2801.09	0.000305	-0.00128963	0
2801.09	0.000305	0.00237237	0.000916
2801.09	0	-0.000373631	0.000305
2801.09	0.000305	-0.00128963	0.00061
2801.09	0	0.00206737	0.000305
2801.09	0	-0.000679631	0.00061
2801.09	0.000305	-0.00189963	0.00061
2801.09	0	-0.00251063	0.00061
2801.09	0.000916	-0.00128963	0.000305
2801.09	0.000305	0.00176237	0.000305
2801.09	0.000305	0.00206737	0.000305
2801.09	0.000305	-0.00189963	0.000305
2801.09	0	-0.000679631	0.000305
2801.09	0.001221	-0.00189963	0.00061
2801.09	0.000916	-0.000679631	0.000305
2801.09	0.000305	-0.00128963	0.000305
2801.09	0	0.000541369	-0.000305
2801.09	0.000305	-6.86314e-05	0.000305
2801.09	0.000305	0.00511937	0.000305
2801.42	0.00061	-0.000679631	0.00061
2801.42	0.000305	-0.00189963	0
2801.42	0.00061	-0.000984631	0.000305
2801.42	0.00061	-6.86314e-05	0.000305
2801.42	0.000305	-0.00159463	0.00061
2801.42	0.000305	-0.000373631	0.000305
2801.42	0.00061	0.000236369	0.000916
2801.42	0.000305	0.00115137	0
2801.42	0.00061	0.00145737	0
2801.42	0.00061	-0.00128963	0.000305
2801.42	0	0.00206737	0.000305
2801.42	0.000305	-0.000679631	0.00061
2801.42	0.000916	-0.000373631	0.000305
2801.42	0.000305	0.00267737	0.00061
2801.42	0.000305	0.000846369	0.000916
2801.42	0.000305	-0.00128963	0.00061
2801.42	0.000305	0.000541369	0.000305
2801.42	0.000305	0.00115137	0.000916
2801.42	0	-0.00251063	0.000916
2801.42	0.00061	0.00145737	0.00061
2801.42	0	-0.000984631	0.000305
2801.42	0.000916	-6.86314e-05	0.00061
2801.42	0.000305	-0.000984631	0.000305
2801.42	0.000305	0.00145737	0
2801.42	0.000305	0.00115137	0.00061
2801.42	0.000916	-0.00220563	0.00061
2801.42	0	0.00176237	0.000305
2801.42	0.00061	-0.000373631	0.00061
2801.42	0	-0.00159463	0.000305
2801.42	-0.000305	-6.86314e-05	0.000305
2801.42	0.000916	0.000541369	0.000916
2801.42	0.00061	-0.00373163	0.000305
2801.42	0.000305	0.00115137	0.00061
2801.75	0	0.000236369	0.000916
2801.75	0	-0.00128963	0
2801.75	0.000305	0.00145737	0.000305
2801.75	0.00061	-0.00403663	0.000305
2801.75	0.000305	0.000541369	0.000305
2801.75	0.000916	0.00359337	0.00061
2801.75	0.000305	-0.000984631	0.000305
2801.75	0.00061	0.00237237	0.000305
2801.75	0.001221	0.000846369	0.000305
2801.75	0.000916	-0.00220563	0.00061
2801.75	0.00061	0.00176237	0.000305
2801.75	0.000305	-0.00128963	0.000305
2801.75	0.000916	0.000541369	0
2801.75	0.00061	-0.00189963	0.000916
2801.75	0.000916	0.000846369	0.000305
2801.75	0.000916	-0.000679631	0.00061
2801.75	0.000305	0.00115137	0
2801.75	0	0.000236369	0.000305
2801.75	0.00061	0.000846369	0.000305
2801.75	0.00061	0.00298337	0
2801.75	0.000305	0.00267737	0
2801.75	0.00061	0.000236369	0
2801.75	0.000305	-0.000373631	0
2801.75	0.00061	0.000541369	0.000305
2801.75	0.00061	0.000846369	0.000305
2801.75	0.000305	-0.00128963	0.00061
2801.75	0.00061	-6.86314e-05	0.00061
2801.75	0.000916	-0.000984631	0.00061
2801.75	0.000305	-0.00281563	0.000305
2801.75	0.000305	0.00115137	0.00061
2801.75	-0.000305	-6.86314e-05	0.00061
2801.75	0.00061	0.00237237	0
2801.75	0.000305	-0.000679631	0.00061
2802.08	0.00061	-0.000373631	0.000305
2802.08	0.000305	-6.86314e-05	0.000305
2802.08	0.000305	0.00206737	0.00061
2802.08	0.00061	0.000846369	0.000305
2802.08	0.00061	0.000236369	0.000305
2802.08	0.00061	0.00115137	0.00061
2802.08	0.000305	0.00267737	0.000305
2802.08	0.00061	0.000846369	0.000305
2802.08	0.000305	-0.000373631	0.00061
2802.08	0.000305	-0.00220563	0.00061
2802.08	0.000916	0.000846369	0.000305
2802.08	0.000305	0.000846369	0.000305
2802.08	0.00061	-6.86314e-05	0.00061
2802.08	0.000305	0.00237237	0.000305
2802.08	0.00061	0.000236369	0.00061
2802.08	0.00061	-0.000679631	0.00061
2802.08	-0.000305	-0.000984631	0.000305
2802.08	0.00061	0.000236369	0.00061
2802.08	0.000305	0.00298337	0.000916
2802.08	0.000305	-0.00251063	0.00061
2802.08	0.00061	-0.000373631	0.00061
2802.08	0	-0.00128963	0
2802.08	0.000305	-0.00251063	0.00061
2802.08	0.00061	-0.000984631	0.000305
2802.08	0.00061	-0.000679631	0.000305
2802.08	0.000305	-0.000984631	0.00061
2802.08	0.00061	-6.86314e-05	0.00061
2802.08	0	0.000846369	0.000305
2802.08	0.000305	0.000236369	0.00061
2802.08	0.000305	-0.00128963	0.000916
2802.08	0.000305	-0.000679631	0.000305
2802.08	0.00061	0.000236369	0.000305
2802.08	0.00061	0.00115137	0.000916
2802.41	0.000916	-0.00251063	0.000305
2802.41	0.000305	0.000236369	0.000916
2802.41	0.000305	-6.86314e-05	0.000305
2802.41	0.000305	0.00237237	0.000305
2802.41	0	0.000846369	0.000916
2802.41	0.000305	0.00328837	0.000305
2802.41	0.00061	-0.000373631	0.000305
2802.41	0.000305	0.000846369	0
2802.41	0.00061	-0.00220563	0.000916
2802.41	0.00061	0.000541369	0.000305
2802.41	0.00061	-6.86314e-05	0.000305
2802.41	0.00061	0.000236369	0.000305
2802.41	0.000305	0.00115137	0.000916
2802.41	0.00061	0.00115137	0.00061
2802.41	0.000916	0.00176237	0.00061
2802.41	0.000305	-6.86314e-05	0.000305
2802.41	0.00061	0.00359337	0.00061
2802.41	0.00061	-0.00159463	0.00061
2802.41	0.000305	0.000541369	0.000305
2802.41	0.000916	-0.000984631	0.000916
2802.41	0	-0.000679631	0.00061
2802.41	0.000916	-0.00159463	0
2802.41	0	-0.000984631	0.00061
2802.41	0.00061	-0.00128963	0.000305
2802.41	0.00061	0.00328837	0.000916
2802.41	-0.000305	-0.00128963	0.000305
2802.41	0.000305	-0.00128963	0
2802.41	0.00061	0.00267737	0.00061
2802.41	0.000305	-0.00220563	0.00061
2802.41	0	0.00176237	0.000916
2802.41	0.00061	0.00176237	0.000305
2802.41	0.00061	-0.000679631	0.00061
2802.41	0.000305	-0.00220563	0.000305
2802.74	0.000305	0.000846369	0.00061
2802.74	0.00061	0.00328837	0.000305
2802.74	0	-0.000679631	0
2802.74	0.000305	-6.86314e-05	0.000305
2802.74	0	0.00298337	0.00061
2802.74	0.000305	0.00237237	0.00061
2802.74	0	0.00176237	0
2802.74	0.00061	0.185483	0
2802.74	0.00061	0.220885	0.001526
2802.74	0.000916	0.243774	0.000916
2802.74	0.00061	0.234923	0.00061
2802.74	0	0.248962	0.00061
2802.74	0.001221	0.246215	0.000916
2802.74	0.001221	0.241637	0.000305
2802.74	0.000305	0.243468	0.000305
2802.74	0.00061	0.231871	0.000305
2802.74	0.000916	0.265137	0.000916
2802.74	0.000305	0.244079	0.00061
2802.74	0.00061	0.250793	0.00061
2802.74	0.000305	0.24652	0.00061
2802.74	0.00061	0.251098	0
2802.74	0.000305	0.236754	0.000305
2802.74	0.00061	0.250182	0.000305
2802.74	0.000305	0.241332	0.000305
2802.74	0.000305	0.269409	0.000916
2802.74	0.000916	0.239806	0.001221
2802.74	0.000916	0.250182	0
2802.74	0.000916	0.240111	0
2802.74	0.000916	0.239501	0
2802.74	0.000916	0.247741	0
2802.74	0.000305	0.260559	0.000916
2802.74	0.00061	0.24652	0.000305
2802.74	0.00061	0.252014	0.000305
2803.07	0.000916	0.248962	0.00061
2803.07	0.000305	0.255981	0.00061
2803.07	0.00061	0.238891	0.000916
2803.07	0.00061	0.256591	0
2803.07	0.000305	0.234008	0.000305
2803.07	0.001526	0.218748	0.000305
2803.07	0.00061	0.252014	0.00061
2803.07	0.000916	0.243774	-0.000305
2803.07	0.00061	0.22943	0.000305
2803.07	0.000305	0.248962	0.000305
2803.07	0.00061	0.248046	0.00061
2803.07	0.000916	0.247131	0.00061
2803.07	0.00061	0.243163	0.000305
2803.07	0.000305	0.263916	0
2803.07	0.000305	0.236449	0.000305
2803.07	0.000916	0.247741	0.00061
2803.07	0.00061	0.235839	0.00061
2803.07	0.00061	0.23828	0.000305
2803.07	0.00061	0.24591	0.00061
2803.07	0.00061	0.230956	0.00061
2803.07	0.00061	0.258422	0
2803.07	0.000916	0.260559	0.000305
2803.07	0.00061	0.241942	0.000305
2803.07	0.000305	0.244079	0.00061
2803.07	0.000305	0.242248	0.000305
2803.07	0.000305	0.234618	0.00061
2803.07	0.000305	0.249267	0
2803.07	0.000916	0.233092	0
2803.07	0.00061	0.261169	0.00061
2803.07	0.00061	0.228209	0.000916
2803.07	0.000305	0.244079	0.00061
2803.07	0.00061	0.24652	0.00061
2803.07	0.000916	0.242858	0.000305
2803.4	0.001221	0.229735	0.000916
2803.4	0.00061	0.246215	0.00061
2803.4	0.00061	0.250182	0.00061
2803.4	0.000305	0.227904	0.000305
2803.4	0.000305	0.25476	0
2803.4	0.000916	0.249267	0.00061
2803.4	0.000916	0.255981	0
2803.4	0.000916	0.244689	0.000305
2803.4	0.000305	0.234313	0.00061
2803.4	0.00061	0.241027	0.000305
2803.4	0.000916	0.249572	0
2803.4	0.000305	0.241027	0.000305
2803.4	0.000305	0.247131	0.000305
2803.4	0.00061	0.24591	0.000916
2803.4	0.001221	0.234313	0.000916
2803.4	0.000916	0.246825	0.000305
2803.4	0.000305	0.24591	0.000305
2803.4	0.00061	0.244689	0.00061
2803.4	0.00061	0.23828	0.000916
2803.4	0.000916	0.262695	0.000916
2803.4	0.00061	0.230956	-0.000305
2803.4	0.001526	0.251708	0.000305
2803.4	0.000916	0.253234	0.00061
2803.4	0.00061	0.246215	0.000305
2803.4	0	0.240111	0.000305
2803.4	0.00061	0.266662	0
2803.4	0.001221	0.247131	0
2803.4	0.001221	0.249572	0.000305
2803.4	0.00061	0.23706	0
2803.4	0.000305	0.235839	0.00061
2803.4	0.000916	0.247741	0.000305
2803.4	0.000916	0.239501	0.000305
2803.4	0.00061	0.241637	0.000305
2803.73	0.000916	0.265137	0.000305
2803.73	0.000305	0.244079	0.000305
2803.73	0.000916	0.241637	0.00061
2803.73	0.00061	0.249877	0.000916
2803.73	0.001526	0.247131	0.000305
2803.73	0.000305	0.268494	0.000305
2803.73	0.00061	0.252929	0.00061
2803.73	0.00061	0.260864	0
2803.73	0.000916	0.23767	0.000305
2803.73	0.000305	0.239501	0.000916
2803.73	0.000916	0.260559	0.000916
2803.73	0.00061	0.239501	0.000305
2803.73	0.00061	0.251403	0
2803.73	0.000305	0.242553	0.000305
2803.73	0.000916	0.243163	0.00061
2803.73	0.00061	0.242553	0.000305
2803.73	0.000305	0.23767	0.00061
2803.73	0	0.2453	0.000305
2803.73	0.000916	0.273682	0.00061
2803.73	0.00061	0.247131	0.00061
2803.73	0.00061	0.244689	0.000916
2803.73	0.00061	0.22882	0.000916
2803.73	0.000305	0.250182	0.00061
2803.73	0.000916	0.25415	0.00061
2803.73	0.000305	0.258728	0.00061
2803.73	0.00061	0.240722	0.000916
2803.73	0.00061	0.236754	0.000305
2803.73	0.001526	0.227599	0.000305
2803.73	0.000916	0.255065	0.000305
2803.73	0.00061	0.234313	0.000305
2803.73	0.000916	0.235534	0.00061
2803.73	0.00061	0.242858	0.000305
2803.73	0.000305	0.241027	0.000916
2804.06	0.00061	0.25354	0.000305
2804.06	0.000916	0.257507	0
2804.06	0.000305	0.248657	0.000305
2804.06	0.000916	0.239196	0.000916
2804.06	0.00061	0.251098	0.000916
2804.06	0.000916	0.252014	0.000305
2804.06	0	0.242248	0
2804.06	0.00061	0.248046	0.000305
2804.06	0.000305	0.243774	0.00061
2804.06	0	0.252929	0.00061
2804.06	0.000305	0.241027	0
2804.06	0.00061	0.237975	0.00061
2804.06	0.000305	0.241027	0.00061
2804.06	0.00061	0.245605	0.00061
2804.06	0.00061	0.255676	0.000305
2804.06	0.00061	0.237365	0.000305
2804.06	0.000916	0.239806	0.000305
2804.06	0.00061	0.25354	0.000305
2804.06	0.000305	0.251098	0.00061
2804.06	0.000916	0.244384	0.000305
2804.06	0.00061	0.247436	0.00061
2804.06	0.00061	0.255065	0.000305
2804.06	0.001221	0.236144	0.000305
2804.06	0.000305	0.243163	0
2804.06	0.001221	0.256286	0.000916
2804.06	0.00061	0.244079	0.000305
2804.06	0.000916	0.241027	0
2804.06	0.000305	0.248351	0.000916
2804.06	0.000305	0.243468	0.000305
2804.06	0.000305	0.250488	0.000305
2804.06	0.000305	0.23828	0.00061
2804.06	0.001221	0.230651	0.000305
2804.06	0.000305	0.2218	0.000305
2804.39	0.00061	0.262085	0.00061
2804.39	0.000305	0.243163	0.000916
2804.39	0.000305	0.228209	-0.000305
2804.39	0.000305	0.255981	0.000916
2804.39	0.000916	0.256897	0.000305
2804.39	0.000916	0.246215	-0.000305
2804.39	0.000916	0.250793	0.00061
2804.39	0.00061	0.241942	0.000305
2804.39	0.00061	0.252624	0.000305
2804.39	0.000916	0.251098	0.000916
2804.39	0.000305	0.250488	0.000305
2804.39	0.00061	0.240111	0.000305
2804.39	0.00061	0.255371	0.00061
2804.39	0.00061	0.246215	0.00061
2804.39	0.000305	0.251098	0.000305
2804.39	0.00061	0.248351	0.000305
2804.39	0.000916	0.255981	0.000916
2804.39	0.000916	0.249267	0.000305
2804.39	0.00061	0.248962	0.000305
2804.39	0.001221	0.245605	0.00061
2804.39	0.00061	0.247741	0
2804.39	0.00061	0.231871	0
2804.39	0	0.241332	0
2804.39	0.000305	0.239806	0.00061
2804.39	0.000916	0.230956	0.000305
2804.39	0.000916	0.259643	0.000916
2804.39	0.001221	0.238585	0.000916
2804.39	0.00061	0.239501	0.000305
2804.39	0.000916	0.223326	0.000305
2804.39	0.000305	0.26178	0
2804.39	0.000916	0.257507	0
2804.39	0.00061	0.252014	0.00061
2804.39	-0.000305	0.24652	0.000305
2804.72	0.000916	0.243468	0.00061
2804.72	0	0.240111	0
2804.72	0.000305	0.242858	0.000305
2804.72	0.000305	0.248046	0.000305
2804.72	0.000305	0.248962	0.000305
2804.72	0.00061	0.244994	0.000305
2804.72	0.00061	0.259643	0
2804.72	0.00061	0.258117	0.000305
2804.72	0	0.247131	-0.000305
2804.72	0.00061	0.257507	0.00061
2804.72	0.00061	0.266662	0.00061
2804.72	0.00061	0.251098	0
2804.72	0.000916	0.234923	0.000305
2804.72	0.00061	0.260254	0.00061
2804.72	0.000305	0.250488	0
2804.72	0.000916	0.23767	0
2804.72	0.000916	0.233702	0.00061
2804.72	0.000916	0.241637	0
2804.72	0.00061	0.266052	0.000305
2804.72	0.000916	0.25354	0.00061
2804.72	0.00061	0.239196	0.000305
2804.72	0.001221	0.236144	0.00061
2804.72	0.00061	0.240722	0.00061
2804.72	0.000916	0.246825	0.000305
2804.72	0.00061	0.248962	0.000305
2804.72	0.00061	0.241637	0.000305
2804.72	0.001221	0.243774	0.00061
2804.72	0.000305	0.246215	0.00061
2804.72	0.000916	0.230345	0.000916
2804.72	0.00061	0.236754	0.00061
2804.72	0.00061	0.233702	0
2804.72	0.00061	0.248351	0.000305
2804.72	0.00061	0.259948	0
2805.05	0.00061	0.256286	0.000305
2805.05	0.00061	0.236754	0.00061
2805.05	0.00061	0.25415	0.00061
2805.05	0.00061	0.256591	0.001221
2805.05	0.00061	0.241942	0.00061
2805.05	0.00061	0.247436	0.000305
2805.05	0.000916	0.239196	0
2805.05	0.000916	0.241637	0.00061
2805.05	0.000916	0.266052	0.00061
2805.05	0.000305	0.242553	0.000305
2805.05	0.000916	0.233397	0.000916
2805.05	0.000916	0.259643	0
2805.05	0.000305	0.241332	0.000916
2805.05	0.00061	0.239806	0.00061
2805.05	0.00061	0.237975	0.000305
2805.05	0.00061	0.23767	0.00061
2805.05	0.000305	0.251403	0.00061
2805.05	0.000916	0.242553	0.00061
2805.05	0.001221	0.248657	0.00061
2805.05	0.000916	0.244384	0.000305
2805.05	0.00061	0.242248	0
2805.05	0.00061	0.243774	0.000305
2805.05	0.00061	0.240111	-0.000305
2805.05	0	0.244994	0.00061
2805.05	0.00061	0.237365	0.00061
2805.05	0.00061	0.259948	0
2805.05	0.00061	0.248046	0.000305
2805.05	0.000916	0.257202	0.000916
2805.05	0.00061	0.243468	0
2805.05	0.000916	0.257507	0.000305
2805.05	0.000305	0.258728	0.001221
2805.05	0.001221	0.236449	0
2805.05	0.000305	0.246215	0.000305
2805.38	0.00061	0.256286	0.000305
2805.38	0.00061	0.22058	0.00061
2805.38	0.001221	0.231261	0.000305
2805.38	0.000916	0.251098	0.000305
2805.38	0.000916	0.253845	0.000305
2805.38	0.000305	0.25354	0.000305
2805.38	0.00061	0.226988	0.00061
2805.38	0.000305	0.228514	0.00061
2805.38	0.00061	0.227904	0.00061
2805.38	0.000916	0.252929	0.000305
2805.38	0.00061	0.249267	0.00061
2805.38	0.000916	0.243468	0.000305
2805.38	0.001526	0.235228	0.000916
2805.38	0.000916	0.244994	0.00061
2805.38	0.000305	0.233702	0.00061
2805.38	0.00061	0.250793	-0.000305
2805.38	0.000305	0.244689	0.00061
2805.38	0.00061	0.236449	0.000305
2805.38	0.000305	0.00969737	0.00061
2805.38	0	-0.000373631	0.000305
2805.38	0.000305	-0.000679631	0.000916
2805.38	0.000305	0.00298337	0.00061
2805.38	0.00061	-0.000984631	0
2805.38	0.001221	0.000541369	0.00061
2805.38	0.000305	-0.00128963	0.000305
2805.38	0.000916	0.00115137	0.000305
2805.38	0.00061	0.00115137	0.000305
2805.38	0.000305	-6.86314e-05	0.00061
2805.38	0.00061	-0.00220563	0.000305
2805.38	0.000305	0.00206737	0.00061
2805.38	0.00061	-6.86314e-05	0.000916
2805.38	0.00061	0.000236369	0.000916
2805.38	0.00061	-0.000373631	0
2805.71	0.00061	-6.86314e-05	0.000305
2805.71	0.000305	0.00115137	0.000305
2805.71	0.000305	0.00115137	0.000305
2805.71	0.00061	-0.000373631	0
2805.71	0.00061	0.000541369	0
2805.71	-0.000305	-6.86314e-05	0
2805.71	0.00061	0.000846369	0
2805.71	0.000916	0.000541369	0
2805.71	0.00061	-0.00128963	0.000916
2805.71	0.000916	0.00145737	0.00061
2805.71	0.000305	-0.00159463	0
2805.71	0.000916	0.00298337	0
2805.71	0.000305	-6.86314e-05	0.00061
2805.71	0	0.000846369	0.00061
2805.71	0.000305	-0.000679631	0.000305
2805.71	0.000305	0.00237237	0.000305
2805.71	0.00061	-0.00128963	0.000305
2805.71	0	-0.00281563	0.000305
2805.71	0.000916	-0.00312063	0.000305
2805.71	0.000305	0.00206737	0.000916
2805.71	0.000305	-0.000373631	0
2805.71	0.00061	-6.86314e-05	0.000305
2805.71	0.000916	-0.000984631	0.000916
2805.71	0.00061	-0.000984631	0.00061
2805.71	0.000916	0.00176237	0.000305
2805.71	0.000305	-6.86314e-05	0.00061
2805.71	0.00061	0.00328837	0.000916
2805.71	0.000305	-0.00128963	0.000916
2805.71	0.00061	-0.000984631	0.000305
2805.71	0	-0.00159463	0.00061
2805.71	0.000916	0.000541369	0.000916
2805.71	0.001221	-0.000679631	0.000305
2805.71	0.000305	0.00328837	0.00061
2806.04	0.00061	0.000846369	0.000305
2806.04	0.001221	-6.86314e-05	0
2806.04	0.00061	0.000846369	0.00061
2806.04	0	0.00237237	0.00061
2806.04	0.00061	0.00206737	0.000916
2806.04	0.000305	0.00115137	0.000305
2806.04	0.00061	-0.00128963	0.000305
2806.04	-0.000305	-0.000373631	0.000916
2806.04	0.001221	0.00115137	0.000305
2806.04	0.00061	0.00145737	0.000305
2806.04	0.00061	-0.000984631	0.000305
2806.04	0.000305	0.00328837	0.00061
2806.04	0.000916	0.000236369	0.000916
2806.04	0.000305	-0.00159463	0.00061
2806.04	0.00061	0.000846369	0.000916
2806.04	0.000305	-0.000373631	0.000305
2806.04	0.00061	-0.000679631	0.000916
2806.04	0.000305	0.00206737	0
2806.04	0.000305	-0.000679631	0.000305
2806.04	0.001221	0.000236369	0.00061
2806.04	0.000305	-0.00128963	0.000916
2806.04	0	0.000541369	0.00061
2806.04	0.00061	0.000541369	0.00061
2806.04	0.000305	-0.000984631	0.000305
2806.04	0.00061	0.00267737	0.00061
2806.04	0.00061	0.00328837	0.000305
2806.04	0.000305	-0.00128963	0.000305
2806.04	0.00061	0.00176237	0.00061
2806.04	0.00061	-0.000984631	0.000305
2806.04	0.000305	-0.00128963	0.000305
2806.04	0.00061	0.000846369	0
2806.04	0.000305	-0.00342563	0.00061
2806.04	0.00061	0.000846369	0.00061
2806.37	0.00061	-0.00342563	0.000916
2806.37	0	0.00237237	0.00061
2806.37	0.000305	-0.000373631	0.000305
2806.37	0.00061	-0.000679631	0.000916
2806.37	0.000305	0.00145737	0.000305
2806.37	0	-0.00189963	0.000305
2806.37	0.000305	-0.00189963	0.00061
2806.37	0.00061	0.000236369	0.000305
2806.37	0.000305	-6.86314e-05	0.00061
2806.37	0	-0.00128963	0.00061
2806.37	0	0.00176237	0.000916
2806.37	0.00061	-0.000984631	0.00061
2806.37	0.000305	0.00115137	0.000305
2806.37	0.00061	-0.00251063	0.000916
2806.37	0.00061	-6.86314e-05	0.000305
2806.37	0.000305	-0.000373631	0.000305
2806.37	0	-0.000373631	0
2806.37	0.00061	0.000236369	0
2806.37	0.00061	0.00237237	0
2806.37	0.000305	0.000846369	0.000305
2806.37	0.00061	0.00145737	0.00061
2806.37	0.00061	-0.00128963	0.000305
2806.37	0.000305	0.000846369	0
2806.37	0.00061	-0.00220563	0
2806.37	0.00061	0.000236369	0.000916
2806.37	0.000305	-0.000679631	0.000916
2806.37	0.001221	-0.00128963	0
2806.37	0.00061	-6.86314e-05	0.000305
2806.37	0.000305	0.000541369	0.000916
2806.37	0	-0.00189963	0.000916
2806.37	0.00061	0.00176237	0.000305
2806.37	0	0.00115137	0.00061
2806.37	0.000916	-0.00128963	0.000305
2806.7	0.00061	-0.00189963	0.000305
2806.7	0.00061	-0.000679631	0.00061
2806.7	0.00061	-0.000679631	0.000305
2806.7	0.000305	-0.00251063	0.000305
2806.7	0.000305	0.00206737	0.000305
2806.7	0.00061	-0.000679631	0.000916
2806.7	0.00061	-0.000679631	0.000305
2806.7	0.000305	-0.00189963	0.000305
2806.7	0.00061	0.00115137	0.000305
2806.7	0.000305	0.00176237	0.000916
2806.7	0.000305	-0.000984631	0.000916
2806.7	0	-6.86314e-05	0
2806.7	0	-0.00189963	0.000305
2806.7	0.001526	-6.86314e-05	0.000305
2806.7	0.00061	-6.86314e-05	0.000305
2806.7	0.00061	-0.000984631	0.000305
2806.7	0.000305	-0.00128963	0.000305
2806.7	0	-6.86314e-05	0.00061
2806.7	0.000305	-0.00159463	0.000305
2806.7	0.000916	0.000541369	0.000305
2806.7	0.000916	0.00145737	0.00061
2806.7	0.00061	0.000236369	0.000916
2806.7	0.000305	0.00237237	0
2806.7	0.001221	-0.000984631	0.000305
2806.7	0.00061	-0.000373631	0.000305
2806.7	0.00061	-0.000679631	0.00061
2806.7	0.000916	-0.000373631	0.000305
2806.7	0.000305	0.000846369	0.000305
2806.7	0.000305	0.000236369	0.000916
2806.7	0.000305	-0.00220563	-0.000305
2806.7	0.00061	0.00115137	0.000305
2806.7	0	-6.86314e-05	0.000305
2806.7	0.00061	0.000846369	0.00061
2807.03	0.00061	0.000846369	0.00061
2807.03	0.00061	-0.00128963	0
2807.03	0.00061	-0.000679631	0.00061
2807.03	0.00061	-0.00128963	0.000305
2807.03	0.00061	-0.00189963	0.000305
2807.03	0.000305	-6.86314e-05	0
2807.03	0	-0.00189963	0
2807.03	0.000305	0.000236369	0.00061
2807.03	0.000305	-0.000984631	0.000916
2807.03	0.00061	0.00176237	0.000305
2807.03	0.000305	-0.000679631	0.000916
2807.03	0.00061	-0.000373631	0
2807.03	0.000916	-0.00159463	0.00061
2807.03	0.00061	0.00176237	0.000305
2807.03	0.00061	0.00237237	0.000916
2807.03	0.000916	-0.000679631	0.000916
2807.03	0.000305	-0.00159463	0
2807.03	0.000305	0.000236369	0
2807.03	0.00061	-0.00189963	0
2807.03	0.00061	-0.000373631	0.001221
2807.03	-0.000305	-0.00189963	0
2807.03	0.00061	0.000846369	0.000305
2807.03	0.000305	0.00450837	0.000916
2807.03	0.000916	0.000541369	0.00061
2807.03	0.00061	0.000846369	0.00061
2807.03	0.00061	0.000236369	0.000305
2807.03	0	0.00176237	0
2807.03	0.000305	0.00115137	0
2807.03	0.000305	-0.000373631	0.00061
2807.03	0.000305	-0.000984631	0.00061
2807.03	0.00061	-0.000984631	0.00061
2807.03	0.000916	0.00115137	0.00061
2807.03	0.000305	0.000541369	0.00061
2807.36	0.000305	-6.86314e-05	0.00061
2807.36	-0.000305	0.000846369	0.000305
2807.36	0.000305	0.000846369	0
2807.36	0.00061	0.000846369	0.000916
2807.36	0.000916	0.000541369	0
2807.36	0.00061	0.00145737	0.00061
2807.36	0.00061	0.000236369	0.000305
2807.36	0.000305	0.00176237	0.00061
2807.36	0.000305	0.000541369	0.00061
2807.36	0.00061	0.00237237	0.000305
2807.36	0.000305	0.00115137	0.000916
2807.36	0.00061	0.000541369	0.000305
2807.36	-0.000305	-0.000984631	0.000305
2807.36	0.00061	0.00206737	0.00061
2807.36	0.000305	0.00115137	0.00061
2807.36	0.000916	0.00206737	0.00061
2807.36	0.00061	0.00176237	0.000916
2807.36	0.000305	-6.86314e-05	0.000305
2807.36	0.000305	0.00206737	0.00061
2807.36	0.000305	0.00115137	0.00061
2807.36	0	0.00145737	0.001221
2807.36	0.00061	0.000541369	0
2807.36	0.00061	0.000541369	0.000305
2807.36	0	0.000541369	0.000305
2807.36	0.000305	0.00115137	0
2807.36	0.000916	-6.86314e-05	0.000305
2807.36	0	-0.00220563	0.00061
2807.36	0.00061	0.000541369	0
2807.36	0.00061	-0.000984631	0.000305
2807.36	0.00061	-0.000984631	0.00061
2807.36	0.000305	-0.00128963	0.000305
2807.36	0.00061	-0.00128963	0.00061
2807.36	0	0.000846369	0.000305
2807.69	-0.000305	-0.00159463	0.000305
2807.69	0.000305	-0.000984631	0.000305
2807.69	0.000916	-0.000373631	-0.000305
2807.69	0.00061	0.00176237	0.000305
2807.69	0.000305	0.00237237	0.000916
2807.69	0.000305	-0.00159463	0
2807.69	0.000305	0.000236369	0.00061
2807.69	0.000916	-0.00128963	0.00061
2807.69	0.000305	0.000541369	0.000305
2807.69	0.00061	-0.00220563	0.00061
2807.69	0.000916	0.000846369	0.000305
2807.69	0.00061	-0.00128963	0
2807.69	0.00061	-0.000984631	0.000305
2807.69	0.000305	-0.000679631	0.000305
2807.69	0.00061	-0.000984631	0.00061
2807.69	0.000305	-0.000984631	0.000916
2807.69	0.00061	0.000846369	0.00061
2807.69	0	0.00145737	0.00061
2807.69	0	-0.000679631	0.000305
2807.69	0.000305	0.000541369	0.000305
2807.69	0.00061	0.000236369	0.00061
2807.69	0.001221	0.000236369	0.000305
2807.69	0.00061	-0.00281563	0.000305
2807.69	0.00061	0.000236369	0.00061
2807.69	0.00061	-0.00128963	0.000305
2807.69	0.00061	-0.00281563	0.000305
2807.69	0.00061	-0.000679631	0
2807.69	0.000305	0.000236369	0.000916
2807.69	0.000916	-6.86314e-05	0.000305
2807.69	0.00061	0.000541369	0.00061
2807.69	0.000916	-0.000373631	0.000916
2807.69	0.000916	-0.00251063	0.00061
2807.69	0.00061	0.00115137	0.000305
2808.02	0.000305	-0.000984631	0.00061
2808.02	0.00061	0.000541369	0
2808.02	0.000305	0.000541369	0
2808.02	0.000305	0.00145737	0.000305
2808.02	0.000305	0.00145737	0.000916
2808.02	0.000305	-0.000679631	0
2808.02	0.00061	0.00267737	0.00061
2808.02	0.000916	0.00115137	0.000305
2808.02	0.000305	-0.00128963	0.00061
2808.02	0.00061	-0.00220563	0.00061
2808.02	0.000305	0.000846369	0.000916
2808.02	0.000305	0.00145737	0.000305
2808.02	0.000305	-0.00128963	0.00061
2808.02	0	-0.00220563	0.000305
2808.02	0.000305	-0.000373631	0.000916
2808.02	0.000305	-0.000373631	0.00061
2808.02	0.000305	-0.000984631	0
2808.02	0.000305	0.000541369	0
2808.02	0.000305	0.000236369	0.000305
2808.02	0	-0.000373631	0.000916
2808.02	0.000305	-0.00281563	0.00061
2808.02	0.00061	0.000846369	0
2808.02	0.00061	0.000236369	0.00061
2808.02	0.000916	0.000541369	0.00061
2808.02	0	0.000236369	0.00061
2808.02	0.00061	-0.00128963	0.00061
2808.02	0.000305	0.000236369	0.00061
2808.02	0.000916	-0.000679631	0.000305
2808.02	0	-0.00159463	0.000305
2808.02	0.000305	-0.00128963	0.000305
2808.02	0.00061	-0.00281563	0
2808.02	0.000305	-0.000679631	0.000305
2808.02	0.00061	0.000846369	0.000305
2808.35	0.00061	0.000846369	0.00061
2808.35	0.000305	-0.000679631	0
2808.35	0.00061	-6.86314e-05	0.000916
2808.35	0.00061	0.000236369	0.000916
2808.35	0.000305	0.00328837	0.00061
2808.35	0.00061	-0.000373631	0
2808.35	0.000305	-0.000373631	0.000916
2808.35	0.000305	-0.000373631	0.000916
2808.35	0.00061	-0.000679631	0.000305
2808.35	0.000916	-0.000679631	0.000305
2808.35	0.000305	0.00145737	0.00061
2808.35	0.000305	-0.00159463	0.000916
2808.35	0.000305	-0.000679631	0.000305
2808.35	0.00061	-0.00159463	0.000305
2808.35	0.000305	0.00206737	0.000305
2808.35	0.000916	-6.86314e-05	0.000916
2808.35	0.000916	-6.86314e-05	0
2808.35	0.000916	0.000541369	0.000916
2808.35	0.004578	0.00206737	0.00061
2808.35	0.093387	0.000846369	0.000305
2808.35	0.237434	0.00450837	0.000305
2808.35	0.290841	0.00511937	0.00061
2808.35	0.293588	0.00298337	0.00061
2808.35	0.297555	0.00817137	0.000305
2808.35	0.294198	0.00481437	0
2808.35	0.293283	0.00542437	0.000305
2808.35	0.292367	0.00817137	0.00061
2808.35	0.296335	0.00542437	0.00061
2808.35	0.293588	0.00420337	0.000916
2808.35	0.29603	0.00481437	0.000305
2808.35	0.298166	0.00511937	0.00061
2808.35	0.294198	0.00634037	0
2808.35	0.297555	0.00542437	0.00061
2808.68	0.293588	0.00237237	0.000305
2808.68	0.29664	0.00237237	0.000916
2808.68	0.294504	0.00603437	0.000305
2808.68	0.291147	0.00298337	0.00061
2808.68	0.29725	0.000846369	0.000305
2808.68	0.290841	0.00359337	0.000305
2808.68	0.294198	0.00603437	0
2808.68	0.296335	0.00267737	0.000305
2808.68	0.296945	0.00572937	0
2808.68	0.292367	0.00450837	0.00061
2808.68	0.296945	0.00328837	0
2808.68	0.295724	0.00298337	0
2808.68	0.293893	0.00359337	0.000305
2808.68	0.300607	0.00176237	0.000305
2808.68	0.299081	0.00511937	0.000305
2808.68	0.299081	0.00328837	0.00061
2808.68	0.291757	0.00389837	0.000916
2808.68	0.298166	0.00481437	0.000916
2808.68	0.294198	0.00511937	0.00061
2808.68	0.292367	0.00634037	0.00061
2808.68	0.293893	0.00237237	0
2808.68	0.295724	0.00725537	0.000305
2808.68	0.29664	0.00267737	0.000305
2808.68	0.298166	0.00481437	0
2808.68	0.291452	0.00328837	0.000305
2808.68	0.29664	0.00389837	0
2808.68	0.293283	0.00237237	0.000916
2808.68	0.289926	0.00267737	0.00061
2808.68	0.293588	0.00389837	0.00061
2808.68	0.289926	0.00634037	0
2808.68	0.292978	0.00481437	0.000305
2808.68	0.29603	0.00298337	0.000305
2808.68	0.291757	0.00237237	0.000305
2809.01	0.295724	0.00420337	0
2809.01	0.296335	0.000846369	0
2809.01	0.295114	0.00420337	0.000305
2809.01	0.293893	0.00420337	0.000305
2809.01	0.298166	0.00420337	0.00061
2809.01	0.293283	0.00267737	0
2809.01	0.295114	0.00664537	0
2809.01	0.298776	0.00511937	0.00061
2809.01	0.298471	0.00267737	0
2809.01	0.292367	0.00389837	0.00061
2809.01	0.295114	0.00298337	0.000305
2809.01	0.293893	0.00420337	0.000305
2809.01	0.291757	0.00359337	0.000305
2809.01	0.291757	0.00664537	0
2809.01	0.293588	0.00420337	0.000305
2809.01	0.296945	0.00359337	0.00061
2809.01	0.292978	0.00756037	0
2809.01	0.293588	0.00542437	0
2809.01	0.292367	0.00939137	0.000305
2809.01	0.294198	0.00267737	0.00061
2809.01	0.293893	0.00695037	0.000305
2809.01	0.289926	0.00572937	0.00061
2809.01	0.292673	0.00359337	0.00061
2809.01	0.290841	0.00237237	0
2809.01	0.289315	0.00298337	0.00061
2809.01	0.291452	0.00359337	0.000305
2809.01	0.293588	0.00664537	0.000305
2809.01	0.290231	0.00206737	0.000305
2809.01	0.292673	0.00328837	0.000305
2809.01	0.29603	0.00359337	0.000305
2809.01	0.292062	0.00206737	0.000305
2809.01	0.294504	0.00328837	0.00061
2809.01	0.295724	0.00206737	0.000305
2809.34	0.291147	0.00481437	0.000305
2809.34	0.29664	0.00511937	0
2809.34	0.296335	0.00389837	0.000305
2809.34	0.28901	0.00420337	0.000305
2809.34	0.291757	0.00267737	0.00061
2809.34	0.292978	0.00481437	0
2809.34	0.295724	0.00511937	0.00061
2809.34	0.291147	0.00420337	0.000305
2809.34	0.294198	0.00237237	0.000305
2809.34	0.294809	0.00572937	0.00061
2809.34	0.295114	0.00237237	0
2809.34	0.293588	0.00267737	0.00061
2809.34	0.294809	0.00328837	0.000305
2809.34	0.289926	0.00756037	0.00061
2809.34	0.293283	0.00511937	0.000305
2809.34	0.295114	0.00603437	0.000305
2809.34	0.288705	0.00298337	-0.000305
2809.34	0.295419	0.00359337	0.000305
2809.34	0.291452	0.00481437	0.000305
2809.34	0.297861	0.00359337	0.00061
2809.34	0.29603	0.00634037	0.00061
2809.34	0.29664	0.00664537	0.00061
2809.34	0.290231	0.00389837	0
2809.34	0.289621	0.00634037	0.000916
2809.34	0.292978	0.00420337	0
2809.34	0.291757	0.00359337	0.00061
2809.34	0.297861	0.00481437	0.00061
2809.34	0.291757	0.00634037	0
2809.34	0.292367	0.00389837	0.000305
2809.34	0.292062	0.00847637	0.00061
2809.34	0.291452	0.00237237	0.000305
2809.34	0.292062	0.00603437	0
2809.34	0.293588	0.00267737	0.000305
2809.67	0.292673	0.00298337	0.001221
2809.67	0.292062	0.00481437	0.000305
2809.67	0.290841	0.000236369	0
2809.67	0.297555	0.00145737	0.000916
2809.67	0.296335	0.00420337	0
2809.67	0.29664	0.00725537	0.000305
2809.67	0.291452	0.00664537	0.000305
2809.67	0.29664	0.00206737	0.000305
2809.67	0.295419	0.00298337	0
2809.67	0.29664	0.000846369	0
2809.67	0.292978	0.00206737	0.000305
2809.67	0.29725	0.00420337	0.000305
2809.67	0.297861	0.00420337	0.000305
2809.67	0.298776	0.00481437	0.000305
2809.67	0.291147	0.00206737	0
2809.67	0.292367	0.00664537	0.000305
2809.67	0.292673	0.00756037	0.000916
2809.67	0.29603	0.00603437	0.00061
2809.67	0.292062	0.00206737	0.000305
2809.67	0.292367	0.00511937	0.000305
2809.67	0.292673	0.000846369	0.00061
2809.67	0.294809	0.00603437	0.000305
2809.67	0.295419	0.00206737	0.000916
2809.67	0.296335	0.00389837	0.000305
2809.67	0.295114	0.00359337	0.00061
2809.67	0.294198	0.000236369	0.000305
2809.67	0.29664	0.00176237	0
2809.67	0.292062	0.00328837	0.000305
2809.67	0.287179	0.00817137	0.000305
2809.67	0.294504	0.00511937	0.000305
2809.67	0.29725	0.00145737	0.000305
2809.67	0.293588	0.00359337	0
2809.67	0.294809	0.00328837	0
2810	0.294504	0.00542437	0.00061
2810	0.291147	0.00695037	0.000305
2810	0.290841	0.00237237	0.000305
2810	0.295419	0.00572937	0.00061
2810	0.291452	0.00237237	0.000305
2810	0.293588	0.00511937	0.000305
2810	0.295114	0.00206737	0.000916
2810	0.297861	0.00359337	0.00061
2810	0.289926	0.00420337	0.00061
2810	0.291757	0.00359337	0.000305
2810	0.291452	0.00267737	0.000305
2810	0.293283	0.00206737	0.000916
2810	0.292062	0.00359337	0.00061
2810	0.292062	0.00359337	0.00061
2810	0.295724	0.00389837	0.00061
2810	0.299081	0.00542437	0.00061
2810	0.298471	0.00420337	0.000916
2810	0.293283	0.00389837	0.00061
[truncated: 9,189 more rows]

## Sheet: Figure 2c
Fig. 2c: Cross contamination between plugs chip 1
flu	time	label
0.286569	129.359	green positive peaks
0.2884	141.24	green positive peaks
0.28901	153.779	green positive peaks
0.2884	164.999	green positive peaks
0.289315	176.221	green positive peaks
0.289315	187.11	green positive peaks
0.288095	198	green positive peaks
0.28901	209.221	green positive peaks
0.291452	219.78	green positive peaks
0.287179	448.144	green positive peaks
0.28901	460.025	green positive peaks
0.289926	472.566	green positive peaks
0.2884	483.785	green positive peaks
0.28901	495.005	green positive peaks
0.288705	506.225	green positive peaks
0.28901	517.116	green positive peaks
0.289621	528.337	green positive peaks
0.28901	539.226	green positive peaks
0.288705	743.5	green positive peaks
0.290841	755.38	green positive peaks
0.292367	767.92	green positive peaks
0.292062	779.14	green positive peaks
0.290231	790.691	green positive peaks
0.286874	801.911	green positive peaks
0.286569	812.804	green positive peaks
0.290231	824.021	green positive peaks
0.293283	834.911	green positive peaks
0.293893	1038.53	green positive peaks
0.294198	1050.41	green positive peaks
0.290841	1062.61	green positive peaks
0.294198	1073.84	green positive peaks
0.294809	1085.06	green positive peaks
0.293893	1095.95	green positive peaks
0.295724	1106.84	green positive peaks
0.295114	1118.06	green positive peaks
0.295419	1128.62	green positive peaks
0.294809	1332.89	green positive peaks
0.296335	1344.77	green positive peaks
0.288705	1357.31	green positive peaks
0.296945	1368.53	green positive peaks
0.295724	1379.75	green positive peaks
0.296335	1390.97	green positive peaks
0.293893	1402.19	green positive peaks
0.296945	1413.41	green positive peaks
0.299387	1423.97	green positive peaks
0.299387	1628.24	green positive peaks
0.301523	1640.45	green positive peaks
0.297861	1653	green positive peaks
0.301523	1664.22	green positive peaks
0.300607	1675.77	green positive peaks
0.296945	1686.99	green positive peaks
0.30137	1697.88	green positive peaks
0.300607	1709.43	green positive peaks
0.302744	1719.99	green positive peaks
0.299234	1923.93	green positive peaks
0.300607	1935.48	green positive peaks
0.300913	1948.02	green positive peaks
0.298776	1958.91	green positive peaks
0.297861	1970.13	green positive peaks
0.299692	1981.02	green positive peaks
0.301828	1991.91	green positive peaks
0.300302	2003.14	green positive peaks
0.297861	2013.69	green positive peaks
0.295419	2217.3	green positive peaks
0.292367	2229.19	green positive peaks
0.293588	2241.73	green positive peaks
0.29603	2252.95	green positive peaks
0.291299	2264.17	green positive peaks
0.298623	2275.39	green positive peaks
0.298471	2286.61	green positive peaks
0.298166	2297.83	green positive peaks
0.297861	2308.39	green positive peaks
0.295114	2512.66	green positive peaks
0.297555	2524.87	green positive peaks
0.29725	2537.41	green positive peaks
0.293893	2548.63	green positive peaks
0.294198	2560.18	green positive peaks
0.295419	2571.4	green positive peaks
0.295419	2582.62	green positive peaks
0.294198	2593.51	green positive peaks
0.297708	2604.4	green positive peaks
0.293893	2808.35	green positive peaks
0.29603	2820.23	green positive peaks
0.291452	2832.44	green positive peaks
0.295114	2843.33	green positive peaks
0.295114	2854.88	green positive peaks
0.295114	2865.77	green positive peaks
0.296945	2876.66	green positive peaks
0.295114	2887.88	green positive peaks
0.299387	2898.44	green positive peaks
0.293588	3102.38	green positive peaks
0.29603	3114.26	green positive peaks
0.297555	3126.8	green positive peaks
0.294809	3137.69	green positive peaks
0.295114	3149.24	green positive peaks
0.295114	3160.46	green positive peaks
0.296335	3171.35	green positive peaks
0.29603	3182.9	green positive peaks
0.29664	3193.46	green positive peaks
0.002747	112.529	green signal in blue peaks
0.001221	123.749	green signal in blue peaks
0.004273	134.639	green signal in blue peaks
0.002441	147.509	green signal in blue peaks
0.003357	159.72	green signal in blue peaks
0.001526	170.61	green signal in blue peaks
0.002747	181.501	green signal in blue peaks
0.002441	192.391	green signal in blue peaks
0.002136	203.28	green signal in blue peaks
0.004273	214.501	green signal in blue peaks
0.002747	429.994	green signal in blue peaks
0.000916	442.205	green signal in blue peaks
0.003967	453.425	green signal in blue peaks
0.002747	466.295	green signal in blue peaks
0.003357	478.505	green signal in blue peaks
0.003662	489.396	green signal in blue peaks
0.001221	500.617	green signal in blue peaks
0.003967	511.506	green signal in blue peaks
0.001831	522.725	green signal in blue peaks
0.002136	533.95	green signal in blue peaks
0.004273	726.009	green signal in blue peaks
0.000916	737.56	green signal in blue peaks
0.003052	748.782	green signal in blue peaks
0.003357	761.657	green signal in blue peaks
0.003357	773.86	green signal in blue peaks
0.003662	785.08	green signal in blue peaks
0.002441	795.972	green signal in blue peaks
0.002136	807.191	green signal in blue peaks
0.002136	818.081	green signal in blue peaks
0.003052	829.631	green signal in blue peaks
0.004273	1021.69	green signal in blue peaks
0.000916	1032.92	green signal in blue peaks
0.002747	1043.8	green signal in blue peaks
0.001526	1056.68	green signal in blue peaks
0.003357	1068.56	green signal in blue peaks
0.001526	1079.44	green signal in blue peaks
0.003662	1090.34	green signal in blue peaks
0.002747	1101.23	green signal in blue peaks
0.002441	1112.12	green signal in blue peaks
0.007324	1123.34	green signal in blue peaks
0.003052	1315.73	green signal in blue peaks
0.001221	1327.28	green signal in blue peaks
0.002747	1338.17	green signal in blue peaks
0.003357	1351.04	green signal in blue peaks
0.000916	1363.25	green signal in blue peaks
0.001221	1374.14	green signal in blue peaks
0.003357	1385.03	green signal in blue peaks
0.001526	1396.58	green signal in blue peaks
0.005799	1407.47	green signal in blue peaks
0.003662	1418.69	green signal in blue peaks
0.002747	1611.08	green signal in blue peaks
0.00061	1622.31	green signal in blue peaks
0.002441	1633.85	green signal in blue peaks
0.001221	1646.4	green signal in blue peaks
0.003052	1658.93	green signal in blue peaks
0.006409	1669.83	green signal in blue peaks
0.002136	1681.05	green signal in blue peaks
0.001221	1692.27	green signal in blue peaks
0.002136	1703.49	green signal in blue peaks
0.003662	1714.71	green signal in blue peaks
0.003662	1907.1	green signal in blue peaks
0.00061	1918.32	green signal in blue peaks
0.003662	1929.21	green signal in blue peaks
0.002136	1941.42	green signal in blue peaks
0.005799	1953.63	green signal in blue peaks
0.006714	1964.52	green signal in blue peaks
0.001221	1975.41	green signal in blue peaks
0.000916	1986.3	green signal in blue peaks
0.002136	1997.19	green signal in blue peaks
0.002747	2008.41	green signal in blue peaks
0.003662	2198.82	green signal in blue peaks
0.00061	2211.7	green signal in blue peaks
0.002441	2222.59	green signal in blue peaks
0.000916	2235.46	green signal in blue peaks
0.001221	2247.67	green signal in blue peaks
0.002441	2258.56	green signal in blue peaks
0.000916	2269.78	green signal in blue peaks
0.001221	2280.67	green signal in blue peaks
0.002747	2291.89	green signal in blue peaks
0.002136	2303.11	green signal in blue peaks
0.003967	2493.85	green signal in blue peaks
0.00061	2506.72	green signal in blue peaks
0.003662	2517.94	green signal in blue peaks
0.002136	2530.81	green signal in blue peaks
0.002747	2543.35	green signal in blue peaks
0.001221	2554.57	green signal in blue peaks
0.003052	2565.46	green signal in blue peaks
0.006104	2576.68	green signal in blue peaks
0.005188	2587.9	green signal in blue peaks
0.002747	2599.12	green signal in blue peaks
0.003967	2791.51	green signal in blue peaks
0.00061	2802.74	green signal in blue peaks
0.003662	2813.62	green signal in blue peaks
0.003052	2826.17	green signal in blue peaks
0.003052	2838.38	green signal in blue peaks
0.002136	2848.94	green signal in blue peaks
0.001221	2859.83	green signal in blue peaks
0.003357	2871.05	green signal in blue peaks
0.002747	2881.94	green signal in blue peaks
0.00763	2893.16	green signal in blue peaks
0.005188	3083.24	green signal in blue peaks
0.00061	3096.44	green signal in blue peaks
0.003357	3107.66	green signal in blue peaks
0.003052	3120.2	green signal in blue peaks
0.003052	3132.41	green signal in blue peaks
0.006104	3143.3	green signal in blue peaks
0.003052	3154.52	green signal in blue peaks
0.003052	3165.74	green signal in blue peaks
0.002747	3176.96	green signal in blue peaks
0.002136	3188.18	green signal in blue peaks

## Sheet: Fig. 2d
Fig. 2d and Table S1: Ratio negative and positive peaks
flu_ratio	channel	sample
0.0265365	blue	chip 1
0.00309005	blue	chip 1
0.0211002	blue	chip 1
0.0153572	blue	chip 1
0.0164583	blue	chip 1
0.00771549	blue	chip 1
0.02275	blue	chip 1
0.0242297	blue	chip 1
0.0113494	blue	chip 1
0.0188372	blue	chip 1
0.0260002	blue	chip 1
0.00313158	blue	chip 1
0.00441745	blue	chip 1
0.0157746	blue	chip 1
0.0188833	blue	chip 1
0.00674532	blue	chip 1
0.0200568	blue	chip 1
0.0185431	blue	chip 1
0.0203046	blue	chip 1
0.0211258	blue	chip 1
0.00194615	blue	chip 1
0.0225001	blue	chip 1
0.0162985	blue	chip 1
0.029208	blue	chip 1
0.0316053	blue	chip 1
0.00053302	blue	chip 1
0.00443947	blue	chip 1
0.00605287	blue	chip 1
0.00317818	blue	chip 1
0.0371887	blue	chip 1
0.00175147	blue	chip 1
0.0202048	blue	chip 1
0.0163382	blue	chip 1
0.000691922	blue	chip 1
0.0143398	blue	chip 1
0.0287777	blue	chip 1
0.010436	blue	chip 1
0.00674004	blue	chip 1
0.0117522	blue	chip 1
0.0144473	blue	chip 1
0.00821575	blue	chip 1
0.00956843	blue	chip 1
0.000704007	blue	chip 1
0.01022	blue	chip 1
0.00824152	blue	chip 1
0.0167807	blue	chip 1
0.0131039	blue	chip 1
0.0240027	blue	chip 1
0.0142932	blue	chip 1
0.0145764	blue	chip 1
0.0275459	blue	chip 1
0.0142242	blue	chip 1
0.0143455	blue	chip 1
0.0168012	blue	chip 1
0.0170825	blue	chip 1
0.0132083	blue	chip 1
0.0113966	blue	chip 1
0.0120275	blue	chip 1
0.0158528	blue	chip 1
0.0155064	blue	chip 1
0.0112039	blue	chip 1
0.011932	blue	chip 1
0.0181755	blue	chip 1
0.0157163	blue	chip 1
0.0269567	blue	chip 1
0.0219765	blue	chip 1
0.0193734	blue	chip 1
0.0304797	blue	chip 1
0.0107278	blue	chip 1
0.00956421	blue	chip 1
0.0108539	blue	chip 1
0.0169877	blue	chip 1
0.0122077	blue	chip 1
0.00468207	blue	chip 1
0.00957599	blue	chip 1
0.0133557	blue	chip 1
0.0132898	blue	chip 1
0.0109011	blue	chip 1
0.00971966	blue	chip 1
0.0147776	blue	chip 1
0.0102041	blue	chip 1
0.0159021	blue	chip 1
0.0108539	blue	chip 1
0.0258797	blue	chip 1
0.0145224	blue	chip 1
0.0145583	blue	chip 1
0.015755	blue	chip 1
0.0083862	blue	chip 1
0.0145583	blue	chip 1
0.00849132	blue	chip 1
0.0171784	blue	chip 1
0.0121019	blue	chip 1
0.00594116	blue	chip 1
0.0134055	blue	chip 1
0.0135318	blue	chip 1
0.0133971	blue	chip 1
0.00969543	blue	chip 1
0.012087	blue	chip 1
0.0169251	blue	chip 1
0.0149109	green	chip 1
0.00846394	green	chip 1
0.0116155	green	chip 1
0.00529126	green	chip 1
0.00949484	green	chip 1
0.00843717	green	chip 1
0.00741422	green	chip 1
0.014785	green	chip 1
0.00314288	green	chip 1
0.0138137	green	chip 1
0.00950486	green	chip 1
0.0115788	green	chip 1
0.0126976	green	chip 1
0.00422477	green	chip 1
0.0137407	green	chip 1
0.00633542	green	chip 1
0.00737516	green	chip 1
0.00316944	green	chip 1
0.0105713	green	chip 1
0.0115424	green	chip 1
0.0114821	green	chip 1
0.0125384	green	chip 1
0.00841054	green	chip 1
0.00744578	green	chip 1
0.0074537	green	chip 1
0.0105158	green	chip 1
0.00312326	green	chip 1
0.00934694	green	chip 1
0.00518698	green	chip 1
0.0115424	green	chip 1
0.00518698	green	chip 1
0.0124216	green	chip 1
0.00934694	green	chip 1
0.00825432	green	chip 1
0.0248175	green	chip 1
0.00413311	green	chip 1
0.0093179	green	chip 1
0.0113284	green	chip 1
0.00317279	green	chip 1
0.00411187	green	chip 1
0.0113518	green	chip 1
0.00514958	green	chip 1
0.0197317	green	chip 1
0.0123323	green	chip 1
0.0020375	green	chip 1
0.00815333	green	chip 1
0.00404944	green	chip 1
0.0102464	green	chip 1
0.0212554	green	chip 1
0.00710562	green	chip 1
0.00411187	green	chip 1
0.00708762	green	chip 1
0.012182	green	chip 1
0.0020149	green	chip 1
0.0122379	green	chip 1
0.00710562	green	chip 1
0.0192714	green	chip 1
0.0224717	green	chip 1
0.00409923	green	chip 1
0.00305647	green	chip 1
0.00707688	green	chip 1
0.00914746	green	chip 1
0.00204794	green	chip 1
0.00826284	green	chip 1
0.00313305	green	chip 1
0.00415889	green	chip 1
0.00824579	green	chip 1
0.00314453	green	chip 1
0.00408876	green	chip 1
0.00920357	green	chip 1
0.00716379	green	chip 1
0.00204794	green	chip 1
0.0124088	green	chip 1
0.0071785	green	chip 1
0.00924138	green	chip 1
0.00415457	green	chip 1
0.010374	green	chip 1
0.0206622	green	chip 1
0.0175615	green	chip 1
0.00933725	green	chip 1
0.00204899	green	chip 1
0.0124603	green	chip 1
0.0103098	green	chip 1
0.0104717	green	chip 1
0.00723788	green	chip 1
0.00413738	green	chip 1
0.0113753	green	chip 1
0.00925087	green	chip 1
0.0258544	green	chip 1
0.0020375	green	chip 1
0.0114344	green	chip 1
0.0103098	green	chip 1
0.0102569	green	chip 1
0.0207049	green	chip 1
0.0103418	green	chip 1
0.0103418	green	chip 1
0.00926991	green	chip 1
0.00721548	green	chip 1
0.0041161	green	chip 1
0.0118448	blue	chip 2
0.0262745	blue	chip 2
0.0086542	blue	chip 2
0.00712265	blue	chip 2
0.00866833	blue	chip 2
0.00858444	blue	chip 2
0.0070415	blue	chip 2
0.00948174	blue	chip 2
0.0118832	blue	chip 2
0.01027	blue	chip 2
0.00706449	blue	chip 2
0.00711095	blue	chip 2
0.00544478	blue	chip 2
0.00705298	blue	chip 2
0.00873941	blue	chip 2
0.00713439	blue	chip 2
0.0103288	blue	chip 2
0.00557262	blue	chip 2
0.0103456	blue	chip 2
0.00876822	blue	chip 2
0.00716989	blue	chip 2
0.00879718	blue	chip 2
0.00799813	blue	chip 2
0.00548071	blue	chip 2
0.0138647	blue	chip 2
0.0236226	blue	chip 2
0.00715799	blue	chip 2
0.0105177	blue	chip 2
0.00715799	blue	chip 2
0.00885571	blue	chip 2
0.00722977	blue	chip 2
0.00884101	blue	chip 2
0.0072419	blue	chip 2
0.00549884	blue	chip 2
0.0055633	blue	chip 2
0.0172284	blue	chip 2
0.00719372	blue	chip 2
0.00725404	blue	chip 2
0.00718775	blue	chip 2
0.0105177	blue	chip 2
0.023142	blue	chip 2
0.00894495	blue	chip 2
0.0072419	blue	chip 2
0.00556795	blue	chip 2
0.017432	blue	chip 2
0.00558198	blue	chip 2
0.00892249	blue	chip 2
0.00562926	blue	chip 2
0.00896	blue	chip 2
0.00899028	blue	chip 2
0.0244702	blue	chip 2
0.00567735	blue	chip 2
0.00742841	blue	chip 2
0.00567735	blue	chip 2
0.0315209	blue	chip 2
0.00567735	blue	chip 2
0.00396316	blue	chip 2
0.00570658	blue	chip 2
0.00906677	blue	chip 2
0.0141837	blue	chip 2
0.00912896	blue	chip 2
0.0108983	blue	chip 2
0.0074798	blue	chip 2
0.0194475	blue	chip 2
0.00744123	blue	chip 2
0.00572626	blue	chip 2
0.019582	blue	chip 2
0.0127301	blue	chip 2
0.0108608	blue	chip 2
0.0108983	blue	chip 2
0.014417	blue	chip 2
0.00922383	blue	chip 2
0.00573614	blue	chip 2
0.00744123	blue	chip 2
0.00661293	blue	chip 2
0.00749275	blue	chip 2
0.0109171	blue	chip 2
0.00763828	blue	chip 2
0.00403193	blue	chip 2
0.012686	blue	chip 2
0.0029895	green	chip 2
0.00405765	green	chip 2
0.0209794	green	chip 2
0.00499525	green	chip 2
0.00200079	green	chip 2
0.00600564	green	chip 2
0.00501026	green	chip 2
0.004025	green	chip 2
0.0080467	green	chip 2
0.0020149	green	chip 2
0.00401288	green	chip 2
0.00504056	green	chip 2
0.00201186	green	chip 2
0.00503549	green	chip 2
0.0131167	green	chip 2
0.00302261	green	chip 2
0.0202849	green	chip 2
0.00404944	green	chip 2
0.00916608	green	chip 2
0.00305336	green	chip 2
0.00305336	green	chip 2
0.00510751	green	chip 2
0.00203958	green	chip 2
0.00714188	green	chip 2
0.00308792	green	chip 2
0.00207128	green	chip 2
0.00512846	green	chip 2
0.00308475	green	chip 2
0.00718587	green	chip 2
0.00410765	green	chip 2
0.00307526	green	chip 2
0.00412885	green	chip 2
0.00205425	green	chip 2
0.00668656	green	chip 2
0.00205425	green	chip 2
0.00208207	green	chip 2
0.00721548	green	chip 2
0.00206273	green	chip 2
0.00311031	green	chip 2
0.0010335	green	chip 2
0.00316275	green	chip 2
0.00417407	green	chip 2
0.00207882	green	chip 2
0.00312977	green	chip 2
0.00420258	green	chip 2
0.00312977	green	chip 2
0.00417626	green	chip 2
0.00418937	green	chip 2
0.00314124	green	chip 2
0.00209516	green	chip 2
0.00215619	green	chip 2
0.00533645	green	chip 2
0.00212863	green	chip 2
0.00531376	green	chip 2
0.00217614	green	chip 2
0.00635554	green	chip 2
0.00742998	green	chip 2
0.00212411	green	chip 2
0.00850896	green	chip 2
0.00321355	green	chip 2
0.00321699	green	chip 2
0.00431591	green	chip 2
0.00215155	green	chip 2
0.00328029	green	chip 2
0.00323259	green	chip 2
0.00538239	green	chip 2
0.00436297	green	chip 2
0.00435348	green	chip 2
0.00326069	green	chip 2
0.00325537	green	chip 2
0.00754205	green	chip 2
0.00324482	green	chip 2
0.00214923	green	chip 2
0.00538239	green	chip 2
0.00325185	green	chip 2
0.0021726	green	chip 2
0.0206539	green	chip 2
0.00217733	green	chip 2
0.00434404	green	chip 2
0.00546475	green	chip 2
0.0229563	blue	chip 3
0.0192691	blue	chip 3
0.0239701	blue	chip 3
0.0234817	blue	chip 3
0.0143477	blue	chip 3
0.0227144	blue	chip 3
0.0178763	blue	chip 3
0.0188745	blue	chip 3
0.0197386	blue	chip 3
0.0194359	blue	chip 3
0.0259368	blue	chip 3
0.0192282	blue	chip 3
0.0200149	blue	chip 3
0.0252299	blue	chip 3
0.0300222	blue	chip 3
0.0253512	blue	chip 3
0.0271971	blue	chip 3
0.0273195	blue	chip 3
0.0211846	blue	chip 3
0.0207302	blue	chip 3
0.0241792	blue	chip 3
0.0233019	blue	chip 3
0.0182995	blue	chip 3
0.0248197	blue	chip 3
0.0220479	blue	chip 3
0.0199275	blue	chip 3
0.0234039	blue	chip 3
0.0247587	blue	chip 3
0.0192808	blue	chip 3
0.0221824	blue	chip 3
0.0231644	blue	chip 3
0.0182635	blue	chip 3
0.0162519	blue	chip 3
0.0276985	blue	chip 3
0.0178076	blue	chip 3
0.0263437	blue	chip 3
0.0240987	blue	chip 3
0.0274209	blue	chip 3
0.0222558	blue	chip 3
0.0233945	blue	chip 3
0.0211185	blue	chip 3
0.0285071	blue	chip 3
0.0240528	blue	chip 3
0.0180678	blue	chip 3
0.0293849	blue	chip 3
0.0259839	blue	chip 3
0.0206542	blue	chip 3
0.0153609	blue	chip 3
0.0231644	blue	chip 3
0.0210396	blue	chip 3
0.02349	blue	chip 3
0.0169753	blue	chip 3
0.0264719	blue	chip 3
0.0172842	blue	chip 3
0.0191318	blue	chip 3
0.0257369	blue	chip 3
0.0183734	blue	chip 3
0.0252423	blue	chip 3
0.0210245	blue	chip 3
0.0230469	blue	chip 3
0.0213813	blue	chip 3
0.0207403	blue	chip 3
0.0160786	blue	chip 3
0.0234361	blue	chip 3
0.0214548	blue	chip 3
0.0123769	blue	chip 3
0.0183789	blue	chip 3
0.0124168	blue	chip 3
0.0232329	blue	chip 3
0.0182929	blue	chip 3
0.0226963	blue	chip 3
0.0251059	blue	chip 3
0.022436	blue	chip 3
0.0133144	blue	chip 3
0.0121658	blue	chip 3
0.0188575	blue	chip 3
0.0166057	blue	chip 3
0.0143663	blue	chip 3
0.0184268	blue	chip 3
0.0162369	blue	chip 3
0.0169144	blue	chip 3
0.0121405	blue	chip 3
0.0148121	blue	chip 3
0.0106831	blue	chip 3
0.0104517	blue	chip 3
0.0165996	blue	chip 3
0.0135589	blue	chip 3
0.0187372	blue	chip 3
0.0177288	blue	chip 3
0.0176128	blue	chip 3
0.0115832	blue	chip 3
0.0158268	blue	chip 3
0.0126984	blue	chip 3
0.0109912	blue	chip 3
0.0235023	blue	chip 3
0.0177836	blue	chip 3
0.0200142	blue	chip 3
0.0211465	blue	chip 3
0.0293201	blue	chip 3
0.0157777	blue	chip 3
0.0220747	blue	chip 3
0.0233155	blue	chip 3
0.0214096	blue	chip 3
0.0189366	blue	chip 3
0.0216869	blue	chip 3
0.0187321	blue	chip 3
0.0190648	blue	chip 3
0.0289925	blue	chip 3
0.0293852	blue	chip 3
0.028271	blue	chip 3
0.0238758	blue	chip 3
0.0259745	blue	chip 3
0.0135826	blue	chip 3
0.0297701	blue	chip 3
0.0289106	blue	chip 3
0.0254652	blue	chip 3
0.0167993	blue	chip 3
0.0299897	blue	chip 3
0.029599	blue	chip 3
0.0179989	blue	chip 3
0.0230014	blue	chip 3
0.0137874	blue	chip 3
0.0317091	blue	chip 3
0.0294637	blue	chip 3
0.0215899	blue	chip 3
0.0341436	blue	chip 3
0.02557	blue	chip 3
0.0292269	blue	chip 3
0.0267264	blue	chip 3
0.0217779	blue	chip 3
0.0224765	blue	chip 3
0.0192449	blue	chip 3
0.0341504	blue	chip 3
0.0256086	blue	chip 3
0.0370464	blue	chip 3
0.026353	blue	chip 3
0.0332161	blue	chip 3
0.0165111	blue	chip 3
0.0276164	blue	chip 3
0.0278902	blue	chip 3
0.0223925	blue	chip 3
0.0191894	blue	chip 3
0.0245404	blue	chip 3
0.0359478	blue	chip 3
0.0319933	blue	chip 3
0.0365866	blue	chip 3
0.024721	blue	chip 3
0.0307743	blue	chip 3
0.0218682	blue	chip 3
0.0276572	blue	chip 3
0.0370029	blue	chip 3
0.0288267	blue	chip 3
0.023471	blue	chip 3
0.0351054	blue	chip 3
0.026436	blue	chip 3
0.0246927	blue	chip 3
0.0355431	blue	chip 3
0.0323743	blue	chip 3
0.0332222	blue	chip 3
0.0329568	blue	chip 3
0.0274101	blue	chip 3
0.0301566	blue	chip 3
0.030226	blue	chip 3
0.0299982	blue	chip 3
0.031821	blue	chip 3
0.0289791	blue	chip 3
0.024721	blue	chip 3
0.0340837	blue	chip 3
0.0283443	blue	chip 3
0.0278455	blue	chip 3
0.0290841	blue	chip 3
0.00622445	green	chip 3
0.00643855	green	chip 3
0.0072943	green	chip 3
0.00434441	green	chip 3
0.00454173	green	chip 3
0.00920493	green	chip 3
0.00751352	green	chip 3
0.0146391	green	chip 3
0.00682936	green	chip 3
0.00605942	green	chip 3
0.0055933	green	chip 3
0.00570094	green	chip 3
0.00492889	green	chip 3
0.00960019	green	chip 3
0.00739614	green	chip 3
0.00441312	green	chip 3
0.005705	green	chip 3
0.00571316	green	chip 3
0.00778248	green	chip 3
0.00715342	green	chip 3
0.00512374	green	chip 3
0.00434441	green	chip 3
0.0098774	green	chip 3
0.0109141	green	chip 3
0.0120211	green	chip 3
0.0058128	green	chip 3
0.00462935	green	chip 3
0.00937443	green	chip 3
0.00578339	green	chip 3
0.00588552	green	chip 3
0.0043825	green	chip 3
0.00765148	green	chip 3
0.0109601	green	chip 3
0.012103	green	chip 3
0.00773434	green	chip 3
0.00677793	green	chip 3
0.00861385	green	chip 3
0.00506808	green	chip 3
0.00514256	green	chip 3
0.00948807	green	chip 3
0.00687632	green	chip 3
0.0101004	green	chip 3
0.0113128	green	chip 3
0.00697759	green	chip 3
0.00529828	green	chip 3
0.00620513	green	chip 3
0.00569283	green	chip 3
0.0043602	green	chip 3
0.00647096	green	chip 3
0.00529828	green	chip 3
0.0108052	green	chip 3
0.0119226	green	chip 3
0.00574599	green	chip 3
0.00757038	green	chip 3
0.00406205	green	chip 3
0.00436893	green	chip 3
0.00450098	green	chip 3
0.00255645	green	chip 3
0.0107745	green	chip 3
0.0074854	green	chip 3
0.00804241	green	chip 3
0.00841882	green	chip 3
0.00476125	green	chip 3
0.00693459	green	chip 3
0.00639737	green	chip 3
0.0065178	green	chip 3
0.00502443	green	chip 3
0.00525058	green	chip 3
0.0198828	green	chip 3
0.00671724	green	chip 3
0.0100657	green	chip 3
0.0135841	green	chip 3
0.00698843	green	chip 3
0.00643855	green	chip 3
0.00653674	green	chip 3
0.00794216	green	chip 3
0.00527432	green	chip 3
0.00994142	green	chip 3
0.0133821	green	chip 3
0.00833325	green	chip 3
0.0066527	green	chip 3
0.00833325	green	chip 3
0.00626381	green	chip 3
0.00141357	green	chip 3
0.00632099	green	chip 3
0.00736956	green	chip 3
0.00569954	green	chip 3
0.00511812	green	chip 3
0.0175817	green	chip 3
0.00699823	green	chip 3
0.0109176	green	chip 3
0.00742734	green	chip 3
0.00891541	green	chip 3
0.00815723	green	chip 3
0.0085648	green	chip 3
0.00864431	green	chip 3
0.00564861	green	chip 3
0.00426414	green	chip 3
0.0245087	green	chip 3
0.00644778	green	chip 3
0.0105751	green	chip 3
0.0101288	green	chip 3
0.0120555	green	chip 3
0.00701788	green	chip 3
0.0069993	green	chip 3
0.00625511	green	chip 3
0.00470049	green	chip 3
0.00401313	green	chip 3
0.00654624	green	chip 3
0.00670274	green	chip 3
0.00959653	green	chip 3
0.00948601	green	chip 3
0.00640647	green	chip 3
0.00628312	green	chip 3
0.0077355	green	chip 3
0.0040648	green	chip 3
0.00604506	green	chip 3
0.00654624	green	chip 3
0.00600474	green	chip 3
0.00819063	green	chip 3
0.00875331	green	chip 3
0.0105639	green	chip 3
0.0217894	green	chip 3
0.00488759	green	chip 3
0.00875331	green	chip 3
0.00934046	green	chip 3
0.00701788	green	chip 3
0.00709212	green	chip 3
0.00197855	green	chip 3
0.00784779	green	chip 3
0.00684965	green	chip 3
0.015233	green	chip 3
0.00685435	green	chip 3
0.00791508	green	chip 3
0.00593348	green	chip 3
0.0049116	green	chip 3
0.0103027	green	chip 3
0.00594132	green	chip 3
0.00716605	green	chip 3
0.0102604	green	chip 3
0.00680869	green	chip 3
0.00880669	green	chip 3
0.006562	green	chip 3
0.00593739	green	chip 3
0.00598574	green	chip 3
0.00450969	green	chip 3
0.00926014	green	chip 3
0.00846819	green	chip 3
0.010929	green	chip 3
0.0128784	green	chip 3
0.0135876	green	chip 3
0.00524144	green	chip 3
0.00817389	green	chip 3
0.00772463	green	chip 3
0.00514865	green	chip 3
0.00461069	green	chip 3
0.00778668	green	chip 3
0.00611903	green	chip 3
0.0105273	green	chip 3
0.0114707	green	chip 3
0.0131068	green	chip 3
0.00667367	green	chip 3
0.00701296	green	chip 3
0.00643532	green	chip 3
0.00527949	green	chip 3
0.00454778	green	chip 3
0.0109141	green	chip 3
0.00755324	green	chip 3
0.0101425	green	chip 3
0.0104644	green	chip 3
0.00590623	green	chip 3

## Sheet: Fig. 2e
time	blue	green	barcode	cyc
15869.8	0.507812	1.43311	1	cycle_1
15869.8	0.568848	1.14868	1	cycle_1
15869.9	0.764465	0.477295	1	cycle_1
15869.9	0.769348	0.484314	1	cycle_1
15869.9	0.743713	0.48584	1	cycle_1
15869.9	0.749207	0.500793	1	cycle_1
15869.9	0.760803	0.506287	1	cycle_1
15869.9	0.741882	0.517273	1	cycle_1
15869.9	0.728455	0.413208	1	cycle_1
15869.9	0.723267	0.562744	1	cycle_1
15869.9	0.705872	0.528259	1	cycle_1
15869.9	0.712585	0.552979	1	cycle_1
15869.9	0.702515	0.535583	1	cycle_1
15869.9	0.693665	0.53009	1	cycle_1
15869.9	0.687256	0.536194	1	cycle_1
15870	0.696106	0.529175	1	cycle_1
15870	0.672302	0.533142	1	cycle_1
15870	0.687256	0.537415	1	cycle_1
15870	0.693665	0.535278	1	cycle_1
15870	0.690002	0.531616	1	cycle_1
15870	0.681152	0.464172	1	cycle_1
15870	0.687866	0.524292	1	cycle_1
15870	0.686646	0.526733	1	cycle_1
15870	0.697937	0.519104	1	cycle_1
15870	0.698547	0.515137	1	cycle_1
15870	0.718384	0.508423	1	cycle_1
15870.1	0.713501	0.512085	1	cycle_1
15870.1	0.72052	0.509644	1	cycle_1
15870.1	0.707397	0.507812	1	cycle_1
15870.1	0.725098	0.506897	1	cycle_1
15870.1	0.741882	0.487061	1	cycle_1
15870.1	0.736389	0.493164	1	cycle_1
15870.1	0.72876	0.487061	1	cycle_1
15870.1	0.744019	0.489807	1	cycle_1
15870.1	0.75531	0.490112	1	cycle_1
15870.1	0.618286	0.405884	1	cycle_1
15870.1	0.760803	0.492859	1	cycle_1
15870.1	0.755005	0.491638	1	cycle_1
15870.1	0.772705	0.486145	1	cycle_1
15870.2	0.776978	0.486145	1	cycle_1
15870.2	0.769653	0.482788	1	cycle_1
15870.2	0.784912	0.482178	1	cycle_1
15870.2	0.786743	0.483093	1	cycle_1
15870.2	0.774231	0.482788	1	cycle_1
15870.3	0.730591	0.397644	1	cycle_1
15870.3	0.782776	0.48645	1	cycle_1
15870.3	0.803223	0.483704	1	cycle_1
15870.3	0.777893	0.470886	1	cycle_1
15870.3	0.769043	0.473633	1	cycle_1
15870.3	0.7547	0.458679	1	cycle_1
15870.3	0.501099	0.351257	1	cycle_1
15870.3	0.765991	0.47821	1	cycle_1
15870.3	0.764771	0.469971	1	cycle_1
15870.3	0.768127	0.469971	1	cycle_1
15870.3	0.715332	0.478516	1	cycle_1
15870.4	0.770874	0.476685	1	cycle_1
15870.4	0.733643	0.458984	1	cycle_1
15870.4	0.777588	0.473328	1	cycle_1
15870.4	0.808411	0.473022	1	cycle_1
15870.4	0.813904	0.471191	1	cycle_1
15870.4	0.812378	0.471191	1	cycle_1
15870.4	0.82428	0.481873	1	cycle_1
15870.4	0.827942	0.474854	1	cycle_1
15870.4	0.824585	0.478821	1	cycle_1
15870.4	0.835266	0.479736	1	cycle_1
15870.4	0.838318	0.479431	1	cycle_1
15870.4	0.846252	0.482788	1	cycle_1
15870.5	0.866089	0.46814	1	cycle_1
15870.5	0.848694	0.388794	1	cycle_1
15870.5	0.866394	0.491028	1	cycle_1
15870.5	0.381775	0.291138	1	cycle_1
15870.5	0.837708	0.509949	1	cycle_1
15870.5	0.799561	0.39978	1	cycle_1
15870.5	0.812073	0.401611	1	cycle_1
15870.5	0.811157	0.401001	1	cycle_1
15870.5	0.833435	0.483093	1	cycle_1
15870.5	0.812683	0.477295	1	cycle_1
15870.5	0.813293	0.487366	1	cycle_1
15870.6	0.800171	0.492554	1	cycle_1
15870.6	0.794678	0.467834	1	cycle_1
15870.6	0.820312	0.495911	1	cycle_1
15870.6	0.81543	0.492554	1	cycle_1
15870.6	0.818787	0.491638	1	cycle_1
15870.6	0.81665	0.48584	1	cycle_1
15870.6	0.8078	0.492554	1	cycle_1
15870.6	0.825195	0.493469	1	cycle_1
15870.6	0.811768	0.487061	1	cycle_1
15870.6	0.821838	0.490112	1	cycle_1
15870.6	0.835266	0.493469	1	cycle_1
15870.6	0.81543	0.497131	1	cycle_1
15870.6	0.814819	0.496521	1	cycle_1
15870.7	0.830688	0.50354	1	cycle_1
15870.7	0.781555	0.409241	1	cycle_1
15870.7	0.7724	0.42572	1	cycle_1
15870.7	0.81543	0.49469	1	cycle_1
15870.7	0.810242	0.492554	1	cycle_1
15870.7	0.795593	0.486145	1	cycle_1
15870.7	0.684814	0.38208	1	cycle_1
15870.7	0.707703	0.382385	1	cycle_1
15870.7	0.784607	0.490112	1	cycle_1
15870.7	0.773315	0.492249	1	cycle_1
15870.7	0.383606	0.307922	1	cycle_1
15870.7	0.787659	0.484619	1	cycle_1
15870.7	0.780945	0.486145	1	cycle_1
15870.8	0.739746	0.377808	1	cycle_1
15870.8	0.708923	0.375671	1	cycle_1
15870.8	0.779724	0.495605	1	cycle_1
15870.8	0.785522	0.492554	1	cycle_1
15870.8	0.797119	0.484619	1	cycle_1
15870.8	0.788574	0.486755	1	cycle_1
15870.8	0.787964	0.491333	1	cycle_1
15870.8	0.792847	0.493164	1	cycle_1
15870.8	0.764771	0.488892	1	cycle_1
15870.8	0.782166	0.491028	1	cycle_1
15870.8	0.783997	0.497131	1	cycle_1
15870.8	0.775146	0.488586	1	cycle_1
15870.8	0.794067	0.484314	1	cycle_1
15870.8	0.790405	0.487671	1	cycle_1
15870.9	0.773621	0.488892	1	cycle_1
15870.9	0.723572	0.383911	1	cycle_1
15870.9	0.731812	0.441895	1	cycle_1
15870.9	0.785522	0.482788	1	cycle_1
15870.9	0.773621	0.49469	1	cycle_1
15870.9	0.80719	0.49469	1	cycle_1
15870.9	0.776978	0.492554	1	cycle_1
15870.9	0.785522	0.481873	1	cycle_1
15870.9	0.543823	0.343933	1	cycle_1
15870.9	0.802612	0.490723	1	cycle_1
15870.9	0.789185	0.488586	1	cycle_1
15870.9	0.791931	0.490112	1	cycle_1
15871	0.790405	0.489807	1	cycle_1
15871	0.801392	0.491943	1	cycle_1
15871	0.787659	0.49408	1	cycle_1
15871	0.803528	0.492859	1	cycle_1
15871	0.787354	0.490723	1	cycle_1
15871	0.78186	0.495605	1	cycle_1
15871	0.794983	0.504456	1	cycle_1
15871	0.782776	0.497437	1	cycle_1
15871	0.799866	0.494385	1	cycle_1
15871	0.788879	0.500793	1	cycle_1
15871	0.809937	0.493469	1	cycle_1
15871	0.79071	0.487671	1	cycle_1
15871.1	0.797424	0.49408	1	cycle_1
15871.1	0.78949	0.476685	1	cycle_1
15871.1	0.740051	0.43457	1	cycle_1
15871.1	0.796509	0.49469	1	cycle_1
15871.1	0.739746	0.430298	1	cycle_1
15871.1	0.78125	0.493774	1	cycle_1
15871.1	0.799561	0.487366	1	cycle_1
15871.1	0.784607	0.493469	1	cycle_1
15871.1	0.791931	0.476685	1	cycle_1
15871.1	0.716248	0.384521	1	cycle_1
15871.1	0.787659	0.497437	1	cycle_1
15871.1	0.793457	0.487061	1	cycle_1
15871.2	0.794983	0.491943	1	cycle_1
15871.2	0.785828	0.498352	1	cycle_1
15871.2	0.802917	0.491333	1	cycle_1
15871.2	0.791016	0.491638	1	cycle_1
15871.2	0.795593	0.489502	1	cycle_1
15871.2	0.78949	0.494995	1	cycle_1
15871.2	0.787964	0.491638	1	cycle_1
15871.2	0.78949	0.488281	1	cycle_1
15871.2	0.542603	0.350647	1	cycle_1
15871.2	0.773926	0.489807	1	cycle_1
15871.2	0.796814	0.490723	1	cycle_1
15871.2	0.782471	0.49408	1	cycle_1
15871.3	0.784302	0.483704	1	cycle_1
15871.3	0.7724	0.484314	1	cycle_1
15871.3	0.768127	0.484009	1	cycle_1
15871.3	0.774841	0.485229	1	cycle_1
15871.3	0.774536	0.483704	1	cycle_1
15871.3	0.769653	0.483398	1	cycle_1
15871.3	0.787659	0.485535	1	cycle_1
15871.3	0.525208	0.33905	1	cycle_1
15871.3	0.792847	0.48584	1	cycle_1
15871.3	0.78064	0.483093	1	cycle_1
15871.3	0.785828	0.488586	1	cycle_1
15871.3	0.783997	0.488586	1	cycle_1
15871.3	0.767212	0.481262	1	cycle_1
15871.3	0.69397	0.430603	1	cycle_1
15871.3	0.781555	0.481873	1	cycle_1
15871.4	0.769958	0.486145	1	cycle_1
15871.4	0.7724	0.488586	1	cycle_1
15871.4	0.775452	0.484009	1	cycle_1
15871.4	0.794678	0.485535	1	cycle_1
15871.4	0.791626	0.488586	1	cycle_1
15871.4	0.791931	0.488586	1	cycle_1
15871.4	0.452576	0.299072	1	cycle_1
15871.4	0.773926	0.488586	1	cycle_1
15871.4	0.784302	0.488892	1	cycle_1
15871.4	0.760193	0.484619	1	cycle_1
15871.4	0.785522	0.486145	1	cycle_1
15871.4	0.759277	0.479431	1	cycle_1
15871.5	0.767822	0.477295	1	cycle_1
15871.5	0.770874	0.485535	1	cycle_1
15871.5	0.776062	0.480957	1	cycle_1
15871.5	0.779724	0.479431	1	cycle_1
15871.5	0.707703	0.436707	1	cycle_1
15871.5	0.764771	0.479431	1	cycle_1
15871.5	0.774536	0.484619	1	cycle_1
15871.5	0.751038	0.482178	1	cycle_1
15871.5	0.757446	0.463867	1	cycle_1
15871.5	0.773621	0.466003	1	cycle_1
15871.5	0.770264	0.471802	1	cycle_1
15871.5	0.785828	0.489197	1	cycle_1
15871.6	0.792847	0.475769	1	cycle_1
15871.6	0.811768	0.476685	1	cycle_1
15871.6	0.813904	0.485535	1	cycle_1
15871.6	0.786743	0.380249	1	cycle_1
15871.6	0.792236	0.48645	1	cycle_1
15871.6	0.72937	0.393372	1	cycle_1
15871.6	0.73761	0.450745	1	cycle_1
15871.6	0.782166	0.483093	1	cycle_1
15871.6	0.793152	0.480957	1	cycle_1
15871.6	0.786133	0.480042	1	cycle_1
15871.6	0.722351	0.393066	1	cycle_1
15871.7	0.794678	0.469971	1	cycle_1
15871.7	0.747986	0.393677	1	cycle_1
15871.7	0.795898	0.481873	1	cycle_1
15871.7	0.811157	0.484924	1	cycle_1
15871.7	0.807495	0.480042	1	cycle_1
15871.7	0.804443	0.478821	1	cycle_1
15871.7	0.716858	0.400085	1	cycle_1
15871.7	0.822449	0.496826	1	cycle_1
15871.7	0.830994	0.480957	1	cycle_1
15871.7	0.829773	0.486145	1	cycle_1
15871.7	0.834961	0.489502	1	cycle_1
15871.8	0.817261	0.487671	1	cycle_1
15871.8	0.812683	0.49408	1	cycle_1
15871.8	0.815125	0.486755	1	cycle_1
15871.8	0.811462	0.496521	1	cycle_1
15871.8	0.81543	0.496216	1	cycle_1
15871.8	0.834351	0.4953	1	cycle_1
15871.8	0.785522	0.444031	1	cycle_1
15871.8	0.815735	0.493469	1	cycle_1
15871.8	0.817261	0.484924	1	cycle_1
15871.8	0.81543	0.489502	1	cycle_1
15871.8	0.820618	0.484619	1	cycle_1
15871.8	0.812988	0.474243	1	cycle_1
15871.9	0.812988	0.486145	1	cycle_1
15871.9	0.81665	0.483704	1	cycle_1
15871.9	0.61554	0.361023	1	cycle_1
15871.9	0.794678	0.475769	1	cycle_1
15871.9	0.725098	0.395813	1	cycle_1
15871.9	0.802612	0.473938	1	cycle_1
15871.9	0.791016	0.479736	1	cycle_1
15871.9	0.803223	0.472717	1	cycle_1
15871.9	0.806274	0.475159	1	cycle_1
15872	0.784912	0.4422	1	cycle_1
15872	0.755005	0.396423	1	cycle_1
15872	0.822144	0.494385	1	cycle_1
15872	0.820312	0.480042	1	cycle_1
15872	0.804443	0.483093	1	cycle_1
15872	0.691223	0.376587	1	cycle_1
15872	0.807495	0.493774	1	cycle_1
15872	0.817566	0.483398	1	cycle_1
15872	0.792847	0.477295	1	cycle_1
15872	0.724487	0.427551	1	cycle_1
15872.1	0.788269	0.482178	1	cycle_1
15872.1	0.7901	0.476379	1	cycle_1
15872.1	0.805359	0.474548	1	cycle_1
15872.1	0.803223	0.470581	1	cycle_1
15872.1	0.805359	0.464478	1	cycle_1
15872.1	0.812988	0.461731	1	cycle_1
15872.1	0.816956	0.453186	1	cycle_1
15872.1	0.854187	0.475769	1	cycle_1
15872.1	0.866699	0.484924	1	cycle_1
15872.1	0.884705	0.496521	1	cycle_1
15872.1	0.895996	0.453491	1	cycle_1
15872.2	0.879517	0.499268	1	cycle_1
15872.2	0.866394	0.499573	1	cycle_1
15872.2	0.856323	0.503235	1	cycle_1
15872.2	0.838928	0.502014	1	cycle_1
15872.2	0.829773	0.49408	1	cycle_1
15872.2	0.826111	0.493774	1	cycle_1
15872.2	0.823364	0.488586	1	cycle_1
15872.2	0.830078	0.494995	1	cycle_1
15872.2	0.806885	0.490112	1	cycle_1
15872.2	0.784912	0.389709	1	cycle_1
15872.2	0.739441	0.391541	1	cycle_1
15872.3	0.79834	0.484009	1	cycle_1
15872.3	0.812988	0.482178	1	cycle_1
15872.3	0.422668	0.285034	1	cycle_1
15872.3	0.810852	0.484619	1	cycle_1
15872.3	0.812683	0.476685	1	cycle_1
15872.3	0.813599	0.479431	1	cycle_1
15872.3	0.81604	0.47821	1	cycle_1
15872.3	0.825195	0.479126	1	cycle_1
15872.3	0.792236	0.478516	1	cycle_1
15872.3	0.802917	0.478516	1	cycle_1
15872.3	0.789185	0.490112	1	cycle_1
15872.3	0.621948	0.36499	1	cycle_1
15872.4	0.798645	0.483398	1	cycle_1
15872.4	0.829163	0.476379	1	cycle_1
15872.4	0.742187	0.396729	1	cycle_1
15872.4	0.795898	0.467834	1	cycle_1
15872.4	0.808411	0.477905	1	cycle_1
15872.4	0.807495	0.475464	1	cycle_1
15872.4	0.76355	0.384521	1	cycle_1
15872.4	0.821533	0.472717	1	cycle_1
15872.4	0.819092	0.479736	1	cycle_1
15872.4	0.829773	0.478516	1	cycle_1
15872.5	0.806885	0.47699	1	cycle_1
15872.5	0.820007	0.485535	1	cycle_1
15872.5	0.818787	0.478821	1	cycle_1
15872.5	0.778503	0.423889	1	cycle_1
15872.5	0.814209	0.482788	1	cycle_1
15872.5	0.804749	0.490723	1	cycle_1
15872.5	0.808716	0.477295	1	cycle_1
15872.5	0.809021	0.481873	1	cycle_1
15872.5	0.795288	0.474548	1	cycle_1
15872.6	0.802002	0.483093	1	cycle_1
15872.6	0.8078	0.482788	1	cycle_1
15872.6	0.791321	0.478516	1	cycle_1
15872.6	0.756836	0.50354	1	cycle_1
15872.6	0.776062	0.506287	1	cycle_1
15872.6	0.333252	0.258484	1	cycle_1
15872.6	0.734558	0.391235	1	cycle_1
15872.6	0.772095	0.395508	1	cycle_1
15872.6	0.809021	0.462952	1	cycle_1
15872.6	0.81604	0.462952	1	cycle_1
15872.6	0.791626	0.467224	1	cycle_1
15872.7	0.793457	0.46051	1	cycle_1
15872.7	0.801392	0.463257	1	cycle_1
15872.7	0.793762	0.468445	1	cycle_1
15872.7	0.802612	0.459595	1	cycle_1
15872.7	0.804749	0.470886	1	cycle_1
15872.7	0.82489	0.472412	1	cycle_1
15872.7	0.818787	0.480347	1	cycle_1
15872.7	0.808105	0.477905	1	cycle_1
15872.7	0.814819	0.47699	1	cycle_1
15872.7	0.775757	0.380859	1	cycle_1
15872.8	0.806274	0.477905	1	cycle_1
15872.8	0.819397	0.479736	1	cycle_1
15872.8	0.808105	0.474548	1	cycle_1
15872.8	0.813293	0.483704	1	cycle_1
15872.8	0.805969	0.474548	1	cycle_1
15872.8	0.798035	0.474243	1	cycle_1
15872.8	0.743408	0.378723	1	cycle_1
15872.8	0.722046	0.375366	1	cycle_1
15872.8	0.79834	0.472412	1	cycle_1
15872.8	0.753174	0.436707	1	cycle_1
15872.8	0.773621	0.476685	1	cycle_1
15872.9	0.794678	0.470276	1	cycle_1
15872.9	0.795898	0.467529	1	cycle_1
15872.9	0.796509	0.475769	1	cycle_1
15872.9	0.78186	0.474854	1	cycle_1
15872.9	0.805054	0.468445	1	cycle_1
15872.9	0.801086	0.473328	1	cycle_1
15872.9	0.805054	0.474854	1	cycle_1
15872.9	0.708313	0.373535	1	cycle_1
15872.9	0.783386	0.465393	1	cycle_1
15873	0.794983	0.480042	1	cycle_1
15873	0.787659	0.474854	1	cycle_1
15873	0.263977	0.211792	1	cycle_1
15873	0.786133	0.467834	1	cycle_1
15873	0.776062	0.472717	1	cycle_1
15873	0.776062	0.476685	1	cycle_1
15873	0.722351	0.433044	1	cycle_1
15873	0.710449	0.43396	1	cycle_1
15873	0.780945	0.474243	1	cycle_1
15873	0.773315	0.473328	1	cycle_1
15873	0.787048	0.473022	1	cycle_1
15873	0.782166	0.475769	1	cycle_1
15873.1	0.784302	0.472412	1	cycle_1
15873.1	0.787048	0.471802	1	cycle_1
15873.1	0.797119	0.474854	1	cycle_1
15873.1	0.797424	0.476379	1	cycle_1
15873.1	0.733337	0.427551	1	cycle_1
15873.1	0.773621	0.469971	1	cycle_1
15873.1	0.71167	0.372925	1	cycle_1
15873.1	0.769348	0.471497	1	cycle_1
15873.1	0.634155	0.366211	1	cycle_1
15873.1	0.770569	0.480347	1	cycle_1
15873.2	0.775146	0.472412	1	cycle_1
15873.2	0.778198	0.481873	1	cycle_1
15873.2	0.787964	0.471497	1	cycle_1
15873.2	0.796509	0.46814	1	cycle_1
15873.2	0.775757	0.466614	1	cycle_1
15873.2	0.773315	0.467834	1	cycle_1
15873.2	0.697937	0.371704	1	cycle_1
15873.2	0.704346	0.430908	1	cycle_1
15873.2	0.77179	0.476379	1	cycle_1
15873.2	0.779724	0.485535	1	cycle_1
15873.2	0.708008	0.368958	1	cycle_1
15873.3	0.792236	0.470276	1	cycle_1
15873.3	0.78949	0.467834	1	cycle_1
15873.3	0.776672	0.473328	1	cycle_1
15873.3	0.780945	0.469055	1	cycle_1
15873.3	0.774231	0.470581	1	cycle_1
15873.3	0.783081	0.469666	1	cycle_1
15873.3	0.689087	0.368958	1	cycle_1
15873.3	0.784302	0.476074	1	cycle_1
15873.3	0.715637	0.431213	1	cycle_1
15873.3	0.784302	0.469971	1	cycle_1
15873.4	0.705566	0.407715	1	cycle_1
15873.4	0.780029	0.466614	1	cycle_1
15873.4	0.777588	0.469971	1	cycle_1
15873.4	0.735474	0.427551	1	cycle_1
15873.4	0.776978	0.475769	1	cycle_1
15873.4	0.764771	0.471191	1	cycle_1
15873.4	0.776367	0.469055	1	cycle_1
15873.4	0.454712	0.294495	1	cycle_1
15873.4	0.766296	0.472412	1	cycle_1
15873.4	0.765991	0.464478	1	cycle_1
15873.4	0.731201	0.43396	1	cycle_1
15873.5	0.782776	0.46875	1	cycle_1
15873.5	0.683289	0.367737	1	cycle_1
15873.5	0.762024	0.461426	1	cycle_1
15873.5	0.76416	0.466003	1	cycle_1
15873.5	0.779114	0.462341	1	cycle_1
15873.5	0.691528	0.375366	1	cycle_1
15873.5	0.797729	0.466003	1	cycle_1
15873.5	0.705872	0.37262	1	cycle_1
15873.5	0.785522	0.471802	1	cycle_1
15873.5	0.730896	0.379639	1	cycle_1
15873.5	0.784912	0.466614	1	cycle_1
15873.6	0.793457	0.46051	1	cycle_1
15873.6	0.78125	0.458984	1	cycle_1
15873.6	0.7901	0.457458	1	cycle_1
15873.6	0.762634	0.466003	1	cycle_1
15873.6	0.801697	0.466919	1	cycle_1
15873.6	0.791321	0.463562	1	cycle_1
15873.6	0.788574	0.460815	1	cycle_1
15873.6	0.817566	0.46875	1	cycle_1
15873.6	0.820312	0.472107	1	cycle_1
15873.6	0.831909	0.485229	1	cycle_1
15873.7	0.830688	0.484009	1	cycle_1
15873.7	0.845032	0.484009	1	cycle_1
15873.7	0.839233	0.429382	1	cycle_1
15873.7	0.85083	0.482788	1	cycle_1
15873.7	0.856934	0.483398	1	cycle_1
15873.7	0.78949	0.38269	1	cycle_1
15873.7	0.822449	0.491943	1	cycle_1
15873.7	0.801086	0.493774	1	cycle_1
15873.7	0.810242	0.481262	1	cycle_1
15873.8	0.7901	0.484924	1	cycle_1
15873.8	0.796204	0.475159	1	cycle_1
15873.8	0.80658	0.473022	1	cycle_1
15873.8	0.783386	0.469971	1	cycle_1
15873.8	0.787964	0.473938	1	cycle_1
15873.8	0.679932	0.372314	1	cycle_1
15873.8	0.791626	0.463257	1	cycle_1
15873.8	0.789185	0.466003	1	cycle_1
15873.8	0.770569	0.472107	1	cycle_1
15873.8	0.802307	0.466309	1	cycle_1
15873.9	0.788574	0.473938	1	cycle_1
15873.9	0.786438	0.46875	1	cycle_1
15873.9	0.692444	0.37262	1	cycle_1
15873.9	0.803833	0.473022	1	cycle_1
15873.9	0.84137	0.461731	1	cycle_1
15873.9	0.776672	0.439148	1	cycle_1
15873.9	0.767822	0.42511	1	cycle_1
15873.9	0.786743	0.466309	1	cycle_1
15874	0.826111	0.467529	1	cycle_1
15874	0.78125	0.476685	1	cycle_1
15874	0.789795	0.469666	1	cycle_1
15874	0.804138	0.477295	1	cycle_1
15874	0.784912	0.474548	1	cycle_1
15874	0.761719	0.473328	1	cycle_1
15874	0.791016	0.473938	1	cycle_1
15874	0.771179	0.482788	1	cycle_1
15874	0.784607	0.472412	1	cycle_1
15874	0.674438	0.361023	1	cycle_1
15874.1	0.559692	0.346069	1	cycle_1
15874.1	0.764771	0.464783	1	cycle_1
15874.1	0.76355	0.475159	1	cycle_1
15874.1	0.679321	0.361328	1	cycle_1
15874.1	0.776062	0.470886	1	cycle_1
15874.1	0.759583	0.469055	1	cycle_1
15874.1	0.777893	0.471497	1	cycle_1
15874.1	0.779114	0.471191	1	cycle_1
15874.1	0.767517	0.469666	1	cycle_1
15874.2	0.758362	0.467529	1	cycle_1
15874.2	0.761719	0.466309	1	cycle_1
15874.2	0.77179	0.472412	1	cycle_1
15874.2	0.756836	0.472717	1	cycle_1
15874.2	0.704651	0.429077	1	cycle_1
15874.2	0.754089	0.466309	1	cycle_1
15874.2	0.665283	0.356445	1	cycle_1
15874.2	0.751343	0.463257	1	cycle_1
15874.2	0.726624	0.472717	1	cycle_1
15874.2	0.732117	0.475159	1	cycle_1
15874.2	0.74646	0.479431	1	cycle_1
15874.2	0.743713	0.480957	1	cycle_1
15874.3	0.737305	0.478821	1	cycle_1
15874.3	0.736084	0.46875	1	cycle_1
15874.3	0.747681	0.465088	1	cycle_1
15874.3	0.750427	0.469055	1	cycle_1
15874.3	0.751038	0.461121	1	cycle_1
15874.3	0.747375	0.463257	1	cycle_1
15874.3	0.754395	0.45166	1	cycle_1
15874.3	0.760498	0.454102	1	cycle_1
15874.3	0.760193	0.455933	1	cycle_1
15874.3	0.794067	0.462036	1	cycle_1
15874.4	0.791321	0.479736	1	cycle_1
15874.4	0.787659	0.481567	1	cycle_1
15874.4	0.788269	0.485229	1	cycle_1
15874.4	0.552063	0.33844	1	cycle_1
15874.4	0.806885	0.475464	1	cycle_1
15874.4	0.792236	0.476074	1	cycle_1
15874.4	0.77301	0.480652	1	cycle_1
15874.4	0.734253	0.438538	1	cycle_1
15874.4	0.713196	0.430908	1	cycle_1
15874.4	0.786743	0.481873	1	cycle_1
15874.4	0.747986	0.42511	1	cycle_1
15874.5	0.708008	0.372314	1	cycle_1
15874.5	0.7901	0.480347	1	cycle_1
15874.5	0.778198	0.474243	1	cycle_1
15874.5	0.78064	0.475159	1	cycle_1
15874.5	0.695496	0.368042	1	cycle_1
15874.5	0.776367	0.464172	1	cycle_1
15874.5	0.793152	0.472717	1	cycle_1
15874.5	0.781555	0.466614	1	cycle_1
15874.5	0.776978	0.46936	1	cycle_1
15874.5	0.791321	0.472107	1	cycle_1
15874.6	0.760803	0.448914	1	cycle_1
15874.6	0.792847	0.466309	1	cycle_1
15874.6	0.78949	0.472412	1	cycle_1
15874.6	0.797424	0.472107	1	cycle_1
15874.6	0.780334	0.469055	1	cycle_1
15874.6	0.704651	0.375671	1	cycle_1
15874.6	0.78186	0.464172	1	cycle_1
15874.6	0.777588	0.470581	1	cycle_1
15874.6	0.775757	0.472717	1	cycle_1
15874.6	0.779419	0.46814	1	cycle_1
15874.6	0.786438	0.473633	1	cycle_1
15874.7	0.787354	0.479431	1	cycle_1
15874.7	0.780029	0.482483	1	cycle_1
15874.7	0.785522	0.483093	1	cycle_1
15874.7	0.783691	0.472717	1	cycle_1
15874.7	0.776367	0.481567	1	cycle_1
15874.7	0.782471	0.480042	1	cycle_1
15874.7	0.480957	0.300293	1	cycle_1
15874.7	0.773926	0.480957	1	cycle_1
15874.7	0.691833	0.423889	1	cycle_1
15874.7	0.76416	0.484314	1	cycle_1
15874.8	0.756226	0.472412	1	cycle_1
15874.8	0.676575	0.372009	1	cycle_1
15874.8	0.769958	0.477295	1	cycle_1
15874.8	0.638123	0.374451	1	cycle_1
15874.8	0.753479	0.477905	1	cycle_1
15874.8	0.763245	0.473633	1	cycle_1
15874.8	0.762329	0.474243	1	cycle_1
15874.8	0.747375	0.481262	1	cycle_1
15874.8	0.758667	0.478821	1	cycle_1
15874.8	0.756531	0.4776	1	cycle_1
15874.8	0.531616	0.327759	1	cycle_1
15874.9	0.768738	0.476685	1	cycle_1
15874.9	0.704956	0.436707	1	cycle_1
15874.9	0.759277	0.481567	1	cycle_1
15874.9	0.508118	0.316162	1	cycle_1
15874.9	0.745239	0.487061	1	cycle_1
15874.9	0.666504	0.357666	1	cycle_1
15874.9	0.727539	0.462341	1	cycle_1
15874.9	0.703125	0.464172	1	cycle_1
15874.9	0.671082	0.454407	1	cycle_1
15874.9	0.641174	0.46051	1	cycle_1
15874.9	0.602112	0.479736	1	cycle_1
15875	0.531921	0.544434	1	cycle_1
15875	0.469971	0.689697	1	cycle_1
15875	0.429687	0.783386	1	cycle_1
15875	0.420837	0.859985	1	cycle_1
15875	0.436401	0.85144	1	cycle_1
15875	0.458679	0.717468	1	cycle_1
15875	0.438232	0.738525	1	cycle_1
15875	0.431519	0.762939	1	cycle_1
15875	0.327148	0.876465	1	cycle_1
15875	0.2771	0.926514	1	cycle_1
15875	0.224915	1.13831	1	cycle_1
15875.1	0.233459	0.58197	1	cycle_1
15875.1	0.313416	1.3031	1	cycle_1
15875.1	0.448303	1.41357	1	cycle_1
15875.1	0.534668	1.31103	1	cycle_1
15875.1	0.256958	1.57288	2	cycle_1
15878.4	0.491943	1.52313	2	cycle_1
15878.4	0.310974	0.887756	2	cycle_1
15878.4	0.719604	0.750122	2	cycle_1
15878.4	0.781555	0.529785	2	cycle_1
15878.4	0.784607	0.489197	2	cycle_1
15878.4	0.378723	0.350342	2	cycle_1
15878.4	0.791321	0.483093	2	cycle_1
15878.4	0.718384	0.435486	2	cycle_1
15878.4	0.776062	0.500488	2	cycle_1
15878.4	0.768738	0.544434	2	cycle_1
15878.5	0.729675	0.410767	2	cycle_1
15878.5	0.750122	0.581055	2	cycle_1
15878.5	0.735168	0.563965	2	cycle_1
15878.5	0.724792	0.492554	2	cycle_1
15878.5	0.744934	0.556641	2	cycle_1
15878.5	0.719299	0.540771	2	cycle_1
15878.5	0.717773	0.532837	2	cycle_1
15878.5	0.695496	0.543213	2	cycle_1
15878.5	0.266418	0.263062	2	cycle_1
15878.5	0.69519	0.534058	2	cycle_1
15878.5	0.693665	0.53833	2	cycle_1
15878.5	0.697937	0.539246	2	cycle_1
15878.5	0.708923	0.535278	2	cycle_1
15878.5	0.69397	0.530396	2	cycle_1
15878.5	0.698242	0.534668	2	cycle_1
15878.5	0.694885	0.455017	2	cycle_1
15878.6	0.708618	0.533142	2	cycle_1
15878.6	0.688782	0.535583	2	cycle_1
15878.6	0.705261	0.521851	2	cycle_1
15878.6	0.431824	0.351257	2	cycle_1
15878.6	0.720215	0.518799	2	cycle_1
15878.6	0.665894	0.458069	2	cycle_1
15878.6	0.707092	0.516357	2	cycle_1
15878.6	0.733948	513	2	cycle_1
15878.6	0.746765	0.487061	2	cycle_1
15878.6	0.721436	0.50354	2	cycle_1
15878.6	0.732727	0.499573	2	cycle_1
15878.6	0.758057	0.491638	2	cycle_1
15878.6	0.744324	0.493774	2	cycle_1
15878.6	0.725403	0.484619	2	cycle_1
15878.6	0.731506	0.482788	2	cycle_1
15878.6	0.730896	0.473022	2	cycle_1
15878.6	0.751953	0.475769	2	cycle_1
15878.6	0.767517	0.490723	2	cycle_1
15878.6	0.723877	0.404663	2	cycle_1
15878.6	0.776978	0.469666	2	cycle_1
15878.6	0.735168	0.401917	2	cycle_1
15878.6	0.789185	0.473022	2	cycle_1
15878.6	0.784302	0.465088	2	cycle_1
15878.7	0.787354	0.464478	2	cycle_1
15878.7	0.784302	0.457764	2	cycle_1
15878.7	0.795898	0.450439	2	cycle_1
15878.7	0.726929	0.389099	2	cycle_1
15878.7	0.787659	0.447388	2	cycle_1
15878.7	0.820007	0.450439	2	cycle_1
15878.7	0.787659	0.453796	2	cycle_1
15878.7	0.763855	0.42511	2	cycle_1
15878.7	0.787048	0.449219	2	cycle_1
15878.7	0.79834	0.454102	2	cycle_1
15878.7	0.79834	0.452271	2	cycle_1
15878.7	0.809021	0.459595	2	cycle_1
15878.7	0.753784	0.431213	2	cycle_1
15878.7	0.779724	0.432434	2	cycle_1
15878.7	0.765991	0.439758	2	cycle_1
15878.7	0.802002	0.457764	2	cycle_1
15878.7	0.798645	0.467224	2	cycle_1
15878.7	0.755005	0.386963	2	cycle_1
15878.8	0.782776	0.453796	2	cycle_1
15878.8	0.478821	0.338745	2	cycle_1
15878.8	0.72876	0.381775	2	cycle_1
15878.8	0.78186	0.461426	2	cycle_1
15878.8	0.791931	0.457458	2	cycle_1
15878.8	0.783386	0.462341	2	cycle_1
15878.8	0.789185	0.462646	2	cycle_1
15878.8	0.783997	0.462646	2	cycle_1
15878.8	0.517578	0.35614	2	cycle_1
15878.8	0.787354	0.466919	2	cycle_1
15878.8	0.401001	0.320435	2	cycle_1
15878.8	0.794678	0.461426	2	cycle_1
15878.8	0.787048	0.467529	2	cycle_1
15878.8	0.801697	0.46051	2	cycle_1
15878.8	0.800171	0.470886	2	cycle_1
15878.8	0.810852	0.467224	2	cycle_1
15878.9	0.737915	0.388794	2	cycle_1
15878.9	0.795288	0.470886	2	cycle_1
15878.9	0.772095	0.45166	2	cycle_1
15878.9	0.74646	0.435486	2	cycle_1
15878.9	0.775452	0.460815	2	cycle_1
15878.9	0.743103	0.377502	2	cycle_1
15878.9	0.722046	0.386658	2	cycle_1
15878.9	0.801697	0.463257	2	cycle_1
15878.9	0.747375	0.378723	2	cycle_1
15878.9	0.783997	0.440979	2	cycle_1
15878.9	0.810852	0.480042	2	cycle_1
15878.9	0.811157	0.471497	2	cycle_1
15878.9	0.725098	0.386353	2	cycle_1
15878.9	0.819397	0.447388	2	cycle_1
15878.9	0.813293	0.480652	2	cycle_1
15878.9	0.675354	0.392456	2	cycle_1
15879	0.820923	0.477905	2	cycle_1
15879	0.818787	0.480042	2	cycle_1
15879	0.803223	0.479736	2	cycle_1
15879	0.823364	0.471802	2	cycle_1
15879	0.256042	0.247803	2	cycle_1
15879	0.795593	0.477905	2	cycle_1
15879	0.818481	0.479431	2	cycle_1
15879	0.806274	0.476685	2	cycle_1
15879	0.81665	0.474243	2	cycle_1
15879	0.813599	0.480347	2	cycle_1
15879	0.799561	0.479126	2	cycle_1
15879	0.797424	0.476685	2	cycle_1
15879	0.816345	0.476379	2	cycle_1
15879	0.801392	0.475464	2	cycle_1
15879.1	0.810852	0.468445	2	cycle_1
15879.1	0.810852	0.474243	2	cycle_1
15879.1	0.800781	0.483398	2	cycle_1
15879.1	0.803833	0.476379	2	cycle_1
15879.1	0.810547	0.480347	2	cycle_1
15879.1	0.263062	0.238647	2	cycle_1
15879.1	0.81604	0.476685	2	cycle_1
15879.1	0.811768	0.473938	2	cycle_1
15879.1	0.757751	0.391541	2	cycle_1
15879.1	0.804749	0.476379	2	cycle_1
15879.1	0.791626	0.471497	2	cycle_1
15879.1	0.789795	0.473022	2	cycle_1
15879.2	0.794678	0.484009	2	cycle_1
15879.2	0.796204	0.466309	2	cycle_1
15879.2	0.819702	0.474548	2	cycle_1
15879.2	0.804443	0.47821	2	cycle_1
15879.2	0.799866	0.426331	2	cycle_1
15879.2	0.823975	0.483704	2	cycle_1
15879.2	0.607605	0.376587	2	cycle_1
15879.2	0.812683	0.488281	2	cycle_1
15879.2	0.582886	0.374146	2	cycle_1
15879.2	0.820618	0.483398	2	cycle_1
15879.2	0.805664	0.484009	2	cycle_1
15879.2	0.802917	0.482483	2	cycle_1
15879.2	0.826721	0.483398	2	cycle_1
15879.2	0.809326	0.479736	2	cycle_1
15879.3	0.805664	0.488892	2	cycle_1
15879.3	0.793762	0.479431	2	cycle_1
15879.3	0.804138	0.477295	2	cycle_1
15879.3	0.799866	0.476685	2	cycle_1
15879.3	0.791321	0.476685	2	cycle_1
15879.3	0.788879	0.473328	2	cycle_1
15879.3	0.779114	0.481262	2	cycle_1
15879.3	0.802307	0.480347	2	cycle_1
15879.3	0.786438	0.465088	2	cycle_1
15879.3	0.79071	0.46051	2	cycle_1
15879.3	0.770874	0.462646	2	cycle_1
15879.3	0.787354	0.461731	2	cycle_1
15879.3	0.7901	0.461731	2	cycle_1
15879.4	0.596008	0.385132	2	cycle_1
15879.4	0.724487	0.39032	2	cycle_1
15879.4	0.761414	0.471191	2	cycle_1
15879.4	0.765991	0.473328	2	cycle_1
15879.4	0.768127	0.490112	2	cycle_1
15879.4	0.847473	0.481567	2	cycle_1
15879.4	0.895691	0.467224	2	cycle_1
15879.4	0.889587	0.471191	2	cycle_1
15879.4	0.881042	0.429993	2	cycle_1
15879.4	0.864563	0.481262	2	cycle_1
15879.5	0.855103	0.484009	2	cycle_1
15879.5	0.852356	0.481262	2	cycle_1
15879.5	0.85968	0.481873	2	cycle_1
15879.5	0.847473	0.480652	2	cycle_1
15879.5	0.840149	0.480957	2	cycle_1
15879.5	0.848083	0.479431	2	cycle_1
15879.5	0.84198	0.475159	2	cycle_1
15879.5	0.835266	0.481873	2	cycle_1
15879.5	0.820923	0.392456	2	cycle_1
15879.5	0.831299	0.486145	2	cycle_1
15879.5	0.635376	0.391541	2	cycle_1
15879.5	0.832214	0.479431	2	cycle_1
15879.5	0.830383	0.479431	2	cycle_1
15879.5	0.800171	0.395508	2	cycle_1
15879.5	0.821838	0.482483	2	cycle_1
15879.5	0.809021	0.471802	2	cycle_1
15879.6	0.495605	0.332031	2	cycle_1
15879.6	0.825195	0.475464	2	cycle_1
15879.6	0.821228	0.469055	2	cycle_1
15879.6	0.843201	0.472412	2	cycle_1
15879.6	0.831299	0.476379	2	cycle_1
15879.6	0.814514	0.433655	2	cycle_1
15879.6	0.829773	0.487671	2	cycle_1
15879.6	0.827942	0.48645	2	cycle_1
15879.6	0.82489	0.481567	2	cycle_1
15879.6	0.832825	0.480652	2	cycle_1
15879.6	0.820007	0.480347	2	cycle_1
15879.6	0.816956	0.45105	2	cycle_1
15879.6	0.814514	0.483704	2	cycle_1
15879.6	0.810852	0.476074	2	cycle_1
15879.7	0.805054	0.479126	2	cycle_1
15879.7	0.808105	0.47821	2	cycle_1
15879.7	0.818481	0.481873	2	cycle_1
15879.7	0.839539	0.480347	2	cycle_1
15879.7	0.823364	0.476379	2	cycle_1
15879.7	0.823059	0.484619	2	cycle_1
15879.7	0.81665	0.48584	2	cycle_1
15879.7	0.353088	0.271912	2	cycle_1
15879.7	0.821838	0.485229	2	cycle_1
15879.7	0.812988	0.4776	2	cycle_1
15879.7	0.838928	0.476379	2	cycle_1
15879.7	0.804749	0.471802	2	cycle_1
15879.7	0.770264	0.390015	2	cycle_1
15879.7	0.799561	0.470276	2	cycle_1
15879.7	0.804749	0.473938	2	cycle_1
15879.7	0.804138	0.481262	2	cycle_1
15879.7	0.813599	0.476074	2	cycle_1
15879.8	0.838928	0.479431	2	cycle_1
15879.8	0.821228	0.479736	2	cycle_1
15879.8	0.81604	0.480347	2	cycle_1
15879.8	0.810852	0.480042	2	cycle_1
15879.8	0.65918	0.383911	2	cycle_1
15879.8	0.799561	0.476379	2	cycle_1
15879.8	0.793762	0.427551	2	cycle_1
15879.8	0.794983	0.481567	2	cycle_1
15879.8	0.814209	0.476379	2	cycle_1
15879.8	0.797119	0.468445	2	cycle_1
15879.8	0.523682	0.333252	2	cycle_1
15879.8	0.784607	0.47821	2	cycle_1
15879.8	0.803833	0.482483	2	cycle_1
15879.8	0.801697	0.473022	2	cycle_1
15879.8	0.761414	0.418396	2	cycle_1
15879.9	0.749817	0.391235	2	cycle_1
15879.9	0.803528	0.475769	2	cycle_1
15879.9	0.79895	0.471191	2	cycle_1
15879.9	0.798645	0.473633	2	cycle_1
15879.9	0.766296	0.386658	2	cycle_1
15879.9	0.804138	0.474243	2	cycle_1
15879.9	0.830078	0.472717	2	cycle_1
15879.9	0.787659	0.398865	2	cycle_1
15879.9	0.813293	0.477905	2	cycle_1
15879.9	0.801392	0.385437	2	cycle_1
15879.9	0.799561	0.472107	2	cycle_1
15879.9	0.791016	0.471191	2	cycle_1
15879.9	0.714722	0.391541	2	cycle_1
15879.9	0.801086	0.477295	2	cycle_1
15879.9	0.821533	0.471191	2	cycle_1
15879.9	0.804749	0.41626	2	cycle_1
15880	0.701904	0.383301	2	cycle_1
15880	0.8255	0.427551	2	cycle_1
15880	0.797729	0.394897	2	cycle_1
15880	0.813599	0.487976	2	cycle_1
15880	0.800171	0.486145	2	cycle_1
15880	0.823669	0.481262	2	cycle_1
15880	0.8078	0.481567	2	cycle_1
15880	0.759277	0.43457	2	cycle_1
15880	0.792236	0.438843	2	cycle_1
15880	0.731506	0.389404	2	cycle_1
15880	0.792542	0.470581	2	cycle_1
15880	0.72113	0.389709	2	cycle_1
15880	0.7901	0.473633	2	cycle_1
15880	0.785522	0.462952	2	cycle_1
15880.1	0.787964	0.468445	2	cycle_1
15880.1	0.749817	0.432434	2	cycle_1
15880.1	0.79895	0.474243	2	cycle_1
15880.1	0.808411	0.469971	2	cycle_1
15880.1	0.805664	0.476074	2	cycle_1
15880.1	0.802917	0.467224	2	cycle_1
15880.1	0.806274	0.469971	2	cycle_1
15880.1	0.79071	0.451965	2	cycle_1
15880.1	0.798035	0.469971	2	cycle_1
15880.1	0.817871	0.4776	2	cycle_1
15880.1	0.802307	0.47699	2	cycle_1
15880.1	0.797424	0.482178	2	cycle_1
15880.1	0.784607	0.469666	2	cycle_1
15880.1	737	0.424805	2	cycle_1
15880.2	0.507202	0.347595	2	cycle_1
15880.2	0.783386	0.467224	2	cycle_1
15880.2	0.770264	0.472717	2	cycle_1
15880.2	0.730896	0.375061	2	cycle_1
15880.2	0.788574	0.46814	2	cycle_1
15880.2	0.770264	0.471802	2	cycle_1
15880.2	0.775757	0.469971	2	cycle_1
15880.3	0.782776	0.473938	2	cycle_1
15880.3	0.769043	0.458984	2	cycle_1
15880.3	0.76355	0.464783	2	cycle_1
15880.3	0.769958	0.463257	2	cycle_1
15880.3	0.779724	0.458679	2	cycle_1
15880.3	0.780029	0.467224	2	cycle_1
15880.3	0.773315	0.455627	2	cycle_1
15880.3	0.800171	0.460205	2	cycle_1
15880.3	0.768433	0.427856	2	cycle_1
15880.3	0.803528	0.454407	2	cycle_1
15880.4	0.799561	0.462952	2	cycle_1
15880.4	0.721741	0.379333	2	cycle_1
15880.4	0.828857	0.471802	2	cycle_1
15880.4	0.845642	0.470581	2	cycle_1
15880.4	0.837708	0.474548	2	cycle_1
15880.4	0.832825	0.474854	2	cycle_1
15880.4	0.818787	0.476685	2	cycle_1
15880.4	0.826111	0.470581	2	cycle_1
15880.4	0.812378	0.465088	2	cycle_1
15880.4	0.817261	0.469666	2	cycle_1
15880.4	0.820923	0.46814	2	cycle_1
15880.4	0.76416	0.389709	2	cycle_1
15880.4	0.835266	0.467224	2	cycle_1
15880.4	0.844727	0.466003	2	cycle_1
15880.4	0.844727	0.471191	2	cycle_1
15880.5	0.84137	0.473633	2	cycle_1
15880.5	0.831909	0.408936	2	cycle_1
15880.5	0.827026	0.472412	2	cycle_1
15880.5	0.827637	0.4776	2	cycle_1
15880.5	0.804443	0.439453	2	cycle_1
15880.5	0.811462	0.471191	2	cycle_1
15880.5	0.819092	0.476685	2	cycle_1
15880.5	0.830078	0.465698	2	cycle_1
15880.5	0.777588	0.393372	2	cycle_1
15880.5	0.813904	0.466309	2	cycle_1
15880.5	0.604248	0.36377	2	cycle_1
15880.5	0.821533	0.46875	2	cycle_1
15880.6	0.823975	0.468445	2	cycle_1
15880.6	0.774536	0.380859	2	cycle_1
15880.6	0.824585	0.47699	2	cycle_1
15880.6	0.8255	0.477295	2	cycle_1
15880.6	0.84137	0.474854	2	cycle_1
15880.6	0.834045	0.463867	2	cycle_1
15880.6	0.803528	0.43396	2	cycle_1
15880.6	0.800476	0.469055	2	cycle_1
15880.6	0.807495	0.466919	2	cycle_1
15880.6	0.804443	0.467834	2	cycle_1
15880.6	0.751038	0.391846	2	cycle_1
15880.6	0.740967	0.432129	2	cycle_1
15880.6	0.789185	0.465088	2	cycle_1
15880.6	0.771179	0.415039	2	cycle_1
15880.7	0.797729	0.462341	2	cycle_1
15880.7	0.815125	0.469971	2	cycle_1
15880.7	0.786438	0.476685	2	cycle_1
15880.7	0.794678	0.46814	2	cycle_1
15880.7	0.810852	0.469666	2	cycle_1
15880.7	0.7901	0.474243	2	cycle_1
15880.7	0.791016	0.471802	2	cycle_1
15880.7	0.788879	0.466919	2	cycle_1
15880.7	0.699463	0.395508	2	cycle_1
15880.7	0.808105	0.45105	2	cycle_1
15880.7	0.795898	0.451965	2	cycle_1
15880.7	0.752258	0.431824	2	cycle_1
15880.8	0.802612	0.4599	2	cycle_1
15880.8	0.813904	0.462341	2	cycle_1
15880.8	0.817261	0.472107	2	cycle_1
15880.8	0.770569	0.385132	2	cycle_1
15880.8	0.82428	0.437622	2	cycle_1
15880.8	0.826721	0.469055	2	cycle_1
15880.8	0.834656	0.394287	2	cycle_1
15880.8	0.846252	0.475159	2	cycle_1
15880.8	0.862122	0.47821	2	cycle_1
15880.8	0.820618	0.47821	2	cycle_1
15880.8	0.81665	0.386963	2	cycle_1
15880.8	0.805359	0.474854	2	cycle_1
15880.8	0.802917	0.474548	2	cycle_1
15880.9	0.793457	0.463867	2	cycle_1
15880.9	0.778503	0.464478	2	cycle_1
15880.9	0.804443	0.465088	2	cycle_1
15880.9	0.794983	0.469971	2	cycle_1
15880.9	0.799255	0.46875	2	cycle_1
15880.9	0.741577	0.374756	2	cycle_1
15880.9	0.801392	0.470581	2	cycle_1
15880.9	0.796814	0.465088	2	cycle_1
15880.9	0.802917	0.462646	2	cycle_1
15880.9	0.799255	0.472107	2	cycle_1
15880.9	0.788574	0.467834	2	cycle_1
15880.9	0.776062	0.463867	2	cycle_1
15881	0.733643	0.424194	2	cycle_1
15881	0.783081	0.4599	2	cycle_1
15881	0.768433	0.430603	2	cycle_1
15881	0.791626	0.466003	2	cycle_1
15881	0.718994	0.432129	2	cycle_1
15881	0.778503	0.4599	2	cycle_1
15881	0.78186	0.462036	2	cycle_1
15881	0.767517	0.462952	2	cycle_1
15881	0.775452	0.46814	2	cycle_1
15881	0.771179	0.469666	2	cycle_1
15881	0.782776	0.456238	2	cycle_1
15881	0.770874	0.465088	2	cycle_1
15881	0.786133	0.464783	2	cycle_1
15881.1	0.386658	0.29541	2	cycle_1
15881.1	0.709534	0.369873	2	cycle_1
15881.1	0.78125	0.464172	2	cycle_1
15881.1	0.776672	0.454407	2	cycle_1
15881.1	0.786438	0.465088	2	cycle_1
15881.1	0.784302	0.465088	2	cycle_1
15881.1	0.783386	0.462341	2	cycle_1
15881.1	0.787354	0.462341	2	cycle_1
15881.1	0.796204	0.466309	2	cycle_1
15881.1	0.782166	0.471191	2	cycle_1
15881.1	0.507812	0.352783	2	cycle_1
15881.1	0.764465	0.460205	2	cycle_1
15881.1	0.755615	0.461121	2	cycle_1
15881.1	0.705566	0.41687	2	cycle_1
15881.1	0.768433	0.464478	2	cycle_1
15881.1	0.783081	0.461121	2	cycle_1
15881.1	0.781555	0.466003	2	cycle_1
15881.2	0.690002	0.37384	2	cycle_1
15881.2	0.774536	0.46051	2	cycle_1
15881.2	0.703125	0.366516	2	cycle_1
15881.2	0.770264	0.455322	2	cycle_1
15881.2	0.768738	0.458374	2	cycle_1
15881.2	0.704956	0.367432	2	cycle_1
15881.2	0.763855	0.459595	2	cycle_1
15881.2	0.255432	0.229187	2	cycle_1
15881.2	0.696106	0.40741	2	cycle_1
15881.2	0.698242	0.36499	2	cycle_1
15881.2	0.761108	0.457153	2	cycle_1
15881.2	0.704956	0.377502	2	cycle_1
15881.3	0.765381	0.457153	2	cycle_1
15881.3	0.773926	0.455627	2	cycle_1
15881.3	0.777283	0.456238	2	cycle_1
15881.3	0.684814	0.365295	2	cycle_1
15881.3	0.712891	0.419617	2	cycle_1
15881.3	0.791016	0.456238	2	cycle_1
15881.3	0.710449	0.411987	2	cycle_1
15881.3	0.772095	0.455322	2	cycle_1
15881.3	0.772095	0.460205	2	cycle_1
15881.3	0.776672	0.465088	2	cycle_1
15881.3	0.764465	0.455627	2	cycle_1
15881.3	0.768433	0.465698	2	cycle_1
15881.3	0.709534	0.421143	2	cycle_1
15881.3	0.709534	0.370789	2	cycle_1
15881.4	0.487976	0.323792	2	cycle_1
15881.4	0.766602	0.458679	2	cycle_1
15881.4	0.769043	0.453186	2	cycle_1
15881.4	0.775757	0.46051	2	cycle_1
15881.4	0.765686	0.458069	2	cycle_1
15881.4	0.750427	0.459595	2	cycle_1
15881.4	0.747986	0.451355	2	cycle_1
15881.4	0.66925	0.384521	2	cycle_1
15881.4	0.679016	0.422363	2	cycle_1
15881.4	0.706787	0.411987	2	cycle_1
15881.4	0.796509	0.445251	2	cycle_1
15881.4	0.830994	0.450745	2	cycle_1
15881.4	0.802612	0.454712	2	cycle_1
15881.5	0.791626	0.449829	2	cycle_1
15881.5	0.78125	0.438843	2	cycle_1
15881.5	0.780334	0.46051	2	cycle_1
15881.5	0.776978	0.46875	2	cycle_1
15881.5	0.713806	0.387573	2	cycle_1
15881.5	0.78949	0.45105	2	cycle_1
15881.5	0.603638	0.369873	2	cycle_1
15881.5	0.82489	0.454407	2	cycle_1
15881.5	0.824585	0.462646	2	cycle_1
15881.5	0.837402	0.466003	2	cycle_1
15881.5	0.839539	0.466614	2	cycle_1
15881.5	0.698242	0.376282	2	cycle_1
15881.5	0.763245	0.386047	2	cycle_1
15881.5	0.797729	0.434265	2	cycle_1
15881.5	0.798035	0.46814	2	cycle_1
15881.5	0.655212	0.386353	2	cycle_1
15881.5	0.721436	0.384216	2	cycle_1
15881.6	0.692444	0.382996	2	cycle_1
15881.6	0.804749	0.463257	2	cycle_1
15881.6	0.722656	0.385437	2	cycle_1
15881.6	0.791016	0.463257	2	cycle_1
15881.6	0.797119	0.449524	2	cycle_1
15881.6	0.733032	0.375671	2	cycle_1
15881.6	0.776367	0.455322	2	cycle_1
15881.6	0.784912	0.457764	2	cycle_1
15881.6	0.814514	0.458069	2	cycle_1
15881.6	0.812988	0.455017	2	cycle_1
15881.6	0.803528	0.464172	2	cycle_1
15881.6	0.800476	0.458679	2	cycle_1
15881.7	0.692749	0.380554	2	cycle_1
15881.7	0.80719	0.464783	2	cycle_1
15881.7	0.806885	0.458679	2	cycle_1
15881.7	0.738525	0.430908	2	cycle_1
15881.7	0.816345	0.462952	2	cycle_1
15881.7	0.821228	0.463257	2	cycle_1
15881.7	0.786743	0.4599	2	cycle_1
15881.7	0.738525	0.419617	2	cycle_1
15881.7	0.794373	0.460815	2	cycle_1
15881.7	0.778503	0.454102	2	cycle_1
15881.7	0.786438	0.45929	2	cycle_1
15881.7	0.789185	0.458374	2	cycle_1
15881.7	0.800171	0.464478	2	cycle_1
15881.7	0.787354	0.464172	2	cycle_1
15881.7	0.733337	0.37384	2	cycle_1
15881.8	0.814819	0.465393	2	cycle_1
15881.8	0.765076	0.46051	2	cycle_1
15881.8	0.776978	0.45929	2	cycle_1
15881.8	0.69519	0.365601	2	cycle_1
15881.9	0.780029	0.454407	2	cycle_1
15881.9	0.779114	0.464172	2	cycle_1
15881.9	0.766907	0.457764	2	cycle_1
15881.9	0.76416	0.457458	2	cycle_1
15881.9	0.632324	0.362549	2	cycle_1
15881.9	0.787659	0.453186	2	cycle_1
15881.9	0.762024	0.448914	2	cycle_1
15881.9	0.773621	0.457153	2	cycle_1
15881.9	0.753174	0.454712	2	cycle_1
15881.9	0.752258	0.452881	2	cycle_1
15882	0.777588	0.458984	2	cycle_1
15882	0.753479	0.458374	2	cycle_1
15882	0.754089	0.455322	2	cycle_1
15882	0.663452	0.36438	2	cycle_1
15882	0.751648	0.455322	2	cycle_1
15882	0.767822	0.451355	2	cycle_1
15882	0.750122	0.453186	2	cycle_1
15882	0.761108	0.456848	2	cycle_1
15882	0.674438	0.379639	2	cycle_1
15882	0.680237	0.414734	2	cycle_1
15882	0.766602	0.447998	2	cycle_1
15882	0.762024	0.455627	2	cycle_1
15882	0.709229	0.418091	2	cycle_1
15882	0.683594	0.36438	2	cycle_1
15882	0.788879	0.457764	2	cycle_1
15882	0.747375	0.452881	2	cycle_1
15882	0.756226	0.458069	2	cycle_1
15882	0.767517	0.453491	2	cycle_1
15882	0.747986	0.413818	2	cycle_1
15882	0.753174	0.453796	2	cycle_1
15882	0.757446	0.453796	2	cycle_1
15882	0.743713	0.452271	2	cycle_1
15882	0.769348	0.452881	2	cycle_1
15882.1	0.772705	0.45105	2	cycle_1
15882.1	0.661316	0.39032	2	cycle_1
15882.1	0.766907	0.455017	2	cycle_1
15882.1	0.756226	0.453796	2	cycle_1
15882.1	0.744324	0.452576	2	cycle_1
15882.1	0.742493	0.454102	2	cycle_1
15882.1	0.76416	0.437317	2	cycle_1
15882.1	0.759277	0.450134	2	cycle_1
15882.1	0.751343	0.453796	2	cycle_1
15882.1	0.762024	0.454102	2	cycle_1
15882.1	0.741272	0.455322	2	cycle_1
15882.1	0.76355	0.456848	2	cycle_1
15882.1	0.741882	0.453491	2	cycle_1
15882.1	0.484619	0.316772	2	cycle_1
15882.1	0.74585	0.450745	2	cycle_1
15882.1	0.754395	0.46875	2	cycle_1
15882.1	0.762024	0.448914	2	cycle_1
15882.1	0.71167	0.419922	2	cycle_1
15882.1	0.759888	0.452271	2	cycle_1
15882.2	0.753784	0.458679	2	cycle_1
15882.2	0.767822	0.456238	2	cycle_1
15882.2	0.735779	0.449829	2	cycle_1
15882.2	0.7547	0.451965	2	cycle_1
15882.2	0.749817	0.457764	2	cycle_1
15882.2	0.787048	0.454712	2	cycle_1
15882.2	0.589294	0.362244	2	cycle_1
15882.2	0.778503	0.4422	2	cycle_1
15882.2	0.771484	0.440979	2	cycle_1
15882.2	0.784302	0.446472	2	cycle_1
15882.2	0.776672	0.448608	2	cycle_1
15882.2	0.822144	0.462646	2	cycle_1
15882.2	0.829163	0.432129	2	cycle_1
15882.2	0.834351	0.456848	2	cycle_1
15882.2	0.84137	0.458374	2	cycle_1
15882.2	0.766602	0.392456	2	cycle_1
15882.2	0.811157	0.469666	2	cycle_1
15882.2	0.795898	0.46814	2	cycle_1
15882.2	0.79071	0.460815	2	cycle_1
15882.2	0.797424	0.466003	2	cycle_1
15882.2	0.797119	0.463257	2	cycle_1
15882.2	0.789795	0.381775	2	cycle_1
15882.2	0.609741	0.358582	2	cycle_1
15882.3	0.806274	0.463257	2	cycle_1
15882.3	0.812378	0.457764	2	cycle_1
15882.3	0.813599	0.464478	2	cycle_1
15882.3	0.812683	0.459595	2	cycle_1
15882.3	0.810242	0.460815	2	cycle_1
15882.3	0.801086	0.46051	2	cycle_1
15882.3	0.802917	0.4599	2	cycle_1
15882.3	0.801086	0.461731	2	cycle_1
15882.3	0.814514	0.464783	2	cycle_1
15882.3	0.774231	0.435181	2	cycle_1
15882.3	0.814209	0.462341	2	cycle_1
15882.3	0.815735	0.464172	2	cycle_1
15882.3	0.798645	0.440674	2	cycle_1
15882.3	0.805969	0.465088	2	cycle_1
15882.3	0.803223	0.464172	2	cycle_1
15882.3	0.822144	0.467224	2	cycle_1
15882.3	0.817871	0.462646	2	cycle_1
15882.3	0.811768	0.465698	2	cycle_1
15882.4	0.810242	0.46936	2	cycle_1
15882.4	0.805664	0.464478	2	cycle_1
15882.4	0.755005	0.430298	2	cycle_1
15882.4	0.802307	0.462036	2	cycle_1
15882.4	0.798645	0.461426	2	cycle_1
15882.4	0.793457	0.466919	2	cycle_1
15882.4	0.803528	0.465393	2	cycle_1
15882.4	0.810242	0.465088	2	cycle_1
15882.4	0.785217	0.456848	2	cycle_1
15882.4	0.784912	0.466309	2	cycle_1
15882.4	0.79071	0.461121	2	cycle_1
15882.4	0.790405	0.458679	2	cycle_1
15882.4	0.808411	0.4599	2	cycle_1
15882.4	0.794067	0.456238	2	cycle_1
15882.4	0.788879	0.464172	2	cycle_1
15882.4	0.73822	0.37262	2	cycle_1
15882.4	0.778809	0.456238	2	cycle_1
15882.4	0.783691	0.455017	2	cycle_1
15882.4	0.797119	0.462341	2	cycle_1
15882.4	0.732117	0.398865	2	cycle_1
15882.4	0.817871	0.465698	2	cycle_1
15882.4	0.811462	0.466614	2	cycle_1
15882.4	0.547485	0.335693	2	cycle_1
15882.4	0.79071	0.461121	2	cycle_1
15882.5	0.782471	0.460815	2	cycle_1
15882.5	0.779724	0.467224	2	cycle_1
15882.5	0.793457	0.462036	2	cycle_1
15882.5	0.792236	0.466309	2	cycle_1
15882.5	0.796509	0.46051	2	cycle_1
15882.5	0.783386	0.464478	2	cycle_1
15882.5	0.765381	0.461121	2	cycle_1
15882.5	0.767822	0.464172	2	cycle_1
15882.5	0.713501	0.426636	2	cycle_1
15882.5	0.793762	0.459595	2	cycle_1
15882.5	0.778503	0.453491	2	cycle_1
15882.5	0.777893	0.456848	2	cycle_1
15882.5	0.782166	0.452881	2	cycle_1
15882.5	0.789795	0.462341	2	cycle_1
15882.5	0.791016	0.457458	2	cycle_1
15882.5	0.299988	0.223999	2	cycle_1
15882.5	0.805359	0.46051	2	cycle_1
15882.5	0.789185	0.456238	2	cycle_1
15882.5	0.802307	0.458984	2	cycle_1
15882.5	0.805359	0.463867	2	cycle_1
15882.5	0.718384	0.382385	2	cycle_1
15882.6	0.800171	0.458984	2	cycle_1
15882.6	0.806274	0.450745	2	cycle_1
15882.6	0.802612	0.463257	2	cycle_1
15882.6	0.816345	0.460205	2	cycle_1
15882.6	0.813599	0.463257	2	cycle_1
15882.6	0.82489	0.462952	2	cycle_1
15882.6	0.813904	0.463562	2	cycle_1
15882.6	0.765686	0.384521	2	cycle_1
15882.6	0.812683	0.473328	2	cycle_1
15882.6	0.826721	0.466003	2	cycle_1
15882.6	0.797424	0.39032	2	cycle_1
15882.6	0.834656	0.472107	2	cycle_1
15882.6	0.797729	0.426941	2	cycle_1
15882.6	0.817261	0.476685	2	cycle_1
15882.6	0.827942	0.465393	2	cycle_1
15882.6	0.839233	0.469666	2	cycle_1
15882.6	0.795898	0.44342	2	cycle_1
15882.6	0.822449	0.467224	2	cycle_1
15882.6	0.53833	0.342407	2	cycle_1
15882.6	0.814514	0.463867	2	cycle_1
15882.6	0.808411	0.467529	2	cycle_1
15882.6	0.818787	0.469971	2	cycle_1
15882.6	0.799255	0.47821	2	cycle_1
15882.6	0.802307	0.468445	2	cycle_1
15882.7	0.715332	0.388184	2	cycle_1
15882.7	0.813293	0.465393	2	cycle_1
15882.7	0.739136	0.384827	2	cycle_1
15882.7	0.813904	0.466614	2	cycle_1
15882.7	0.785522	0.463257	2	cycle_1
15882.7	0.786133	0.461426	2	cycle_1
15882.7	0.818481	0.458679	2	cycle_1
15882.7	0.801086	0.465393	2	cycle_1
15882.7	0.711975	0.386353	2	cycle_1
15882.7	0.387268	0.276184	2	cycle_1
15882.7	0.748291	0.383301	2	cycle_1
15882.7	0.747375	0.394592	2	cycle_1
15882.7	0.736694	0.388794	2	cycle_1
15882.7	0.829773	0.470581	2	cycle_1
15882.7	0.802612	0.43396	2	cycle_1
15882.7	0.688171	0.379028	2	cycle_1
15882.7	0.837402	0.473938	2	cycle_1
15882.7	0.827637	0.467224	2	cycle_1
15882.7	0.756836	0.385742	2	cycle_1
15882.7	0.792847	0.392456	2	cycle_1
15882.8	0.772705	0.39917	2	cycle_1
15882.8	0.817871	0.467834	2	cycle_1
15882.8	0.692749	0.393066	2	cycle_1
15882.8	0.828247	0.471191	2	cycle_1
15882.8	0.809937	0.463257	2	cycle_1
15882.8	0.782166	0.437927	2	cycle_1
15882.8	0.811462	0.470276	2	cycle_1
15882.8	0.814819	0.467224	2	cycle_1
15882.8	0.796509	0.441895	2	cycle_1
15882.8	0.818787	0.471497	2	cycle_1
15882.8	0.822754	0.466003	2	cycle_1
15882.8	0.820007	0.471497	2	cycle_1
15882.8	0.819397	0.471191	2	cycle_1
15882.8	0.527344	0.347595	2	cycle_1
15882.8	0.81665	0.474243	2	cycle_1
15882.8	0.756531	0.385437	2	cycle_1
15882.8	0.805664	0.471191	2	cycle_1
15882.8	0.812988	0.470581	2	cycle_1
15882.8	0.795898	0.465698	2	cycle_1
15882.8	0.809326	0.466003	2	cycle_1
15882.8	0.812378	0.470886	2	cycle_1
15882.8	0.77179	0.383911	2	cycle_1
15882.8	0.809631	0.473633	2	cycle_1
15882.8	0.808411	0.470886	2	cycle_1
15882.8	0.780029	0.430298	2	cycle_1
15882.9	0.794373	0.474548	2	cycle_1
15882.9	0.804443	0.469971	2	cycle_1
15882.9	0.782166	0.431213	2	cycle_1
15882.9	0.796204	0.470276	2	cycle_1
15882.9	0.788879	0.458374	2	cycle_1
15882.9	0.80658	0.46814	2	cycle_1
15882.9	0.753479	0.43457	2	cycle_1
15882.9	0.796814	0.469055	2	cycle_1
15882.9	0.797119	0.471191	2	cycle_1
15882.9	0.798035	0.476074	2	cycle_1
15882.9	0.802612	0.475464	2	cycle_1
15882.9	0.751648	0.424805	2	cycle_1
15882.9	0.758057	0.400391	2	cycle_1
15882.9	0.751343	0.388794	2	cycle_1
15882.9	0.744324	0.427551	2	cycle_1
15882.9	0.801086	0.475464	2	cycle_1
15882.9	0.786743	0.473938	2	cycle_1
15882.9	0.791626	0.46814	2	cycle_1
15882.9	0.79895	0.458679	2	cycle_1
15882.9	0.794678	0.46875	2	cycle_1
15883	0.777893	0.467834	2	cycle_1
15883	0.735779	0.381165	2	cycle_1
15883	0.791321	0.462646	2	cycle_1
15883	0.780029	0.470886	2	cycle_1
15883	0.752258	0.422058	2	cycle_1
15883	0.786743	0.467224	2	cycle_1
15883	0.796204	0.470276	2	cycle_1
15883	0.794067	0.471497	2	cycle_1
15883	0.782166	0.464172	2	cycle_1
15883	0.771179	0.469055	2	cycle_1
15883	0.772705	0.472412	2	cycle_1
15883	0.78064	0.460205	2	cycle_1
15883	0.78064	0.465698	2	cycle_1
15883	0.785522	0.466919	2	cycle_1
15883	0.742187	0.387573	2	cycle_1
15883	0.805969	0.461731	2	cycle_1
15883	0.751343	0.39917	2	cycle_1
15883	0.808716	0.46814	2	cycle_1
15883	0.79834	0.453796	2	cycle_1
15883.1	0.8255	0.457764	2	cycle_1
15883.1	0.823364	0.459595	2	cycle_1
15883.1	0.816345	0.4599	2	cycle_1
15883.1	0.782166	0.415649	2	cycle_1
15883.1	0.818176	0.461731	2	cycle_1
15883.1	0.809631	0.463867	2	cycle_1
15883.1	0.837402	0.470886	2	cycle_1
15883.1	0.837708	0.435791	2	cycle_1
15883.1	0.878601	0.475159	2	cycle_1
15883.1	0.892334	0.473328	2	cycle_1
15883.1	0.900269	0.478821	2	cycle_1
15883.1	0.861206	0.491943	2	cycle_1
15883.1	0.846558	0.491333	2	cycle_1
15883.1	0.855408	0.486145	2	cycle_1
15883.1	0.801697	0.413208	2	cycle_1
15883.1	0.756836	0.409851	2	cycle_1
15883.1	0.845337	0.479736	2	cycle_1
15883.1	0.834351	0.411072	2	cycle_1
15883.1	0.860596	0.479431	2	cycle_1
15883.1	0.856018	0.482483	2	cycle_1
15883.1	0.853271	0.480042	2	cycle_1
15883.1	0.84259	0.483704	2	cycle_1
15883.1	0.835266	0.404968	2	cycle_1
15883.1	0.844116	0.484009	2	cycle_1
15883.2	0.845032	0.481567	2	cycle_1
15883.2	0.837708	0.477905	2	cycle_1
15883.2	0.621338	0.384216	2	cycle_1
15883.2	0.812988	0.402832	2	cycle_1
15883.2	0.847168	0.487061	2	cycle_1
15883.2	0.835876	0.47821	2	cycle_1
15883.2	0.846558	0.440674	2	cycle_1
15883.2	0.829468	0.486145	2	cycle_1
15883.2	0.827332	0.478821	2	cycle_1
15883.2	0.834961	0.481262	2	cycle_1
15883.2	0.338135	0.267639	2	cycle_1
15883.2	0.828857	0.483704	2	cycle_1
15883.2	0.827637	0.481567	2	cycle_1
15883.2	0.823669	0.476379	2	cycle_1
15883.2	0.821228	0.480957	2	cycle_1
15883.2	0.830688	0.482483	2	cycle_1
15883.2	0.823364	0.47821	2	cycle_1
15883.2	0.792542	0.437927	2	cycle_1
15883.2	0.81543	0.482178	2	cycle_1
15883.3	0.821533	0.474548	2	cycle_1
15883.3	0.828552	0.472717	2	cycle_1
15883.3	0.823975	0.480042	2	cycle_1
15883.3	0.809937	0.483398	2	cycle_1
15883.3	0.805969	0.485229	2	cycle_1
15883.3	0.821533	0.480652	2	cycle_1
15883.3	0.763245	0.401917	2	cycle_1
15883.3	0.828247	0.474548	2	cycle_1
15883.3	0.810852	0.478516	2	cycle_1
15883.3	0.79895	0.484314	2	cycle_1
15883.3	0.829468	0.483093	2	cycle_1
15883.3	0.763855	0.441895	2	cycle_1
15883.3	0.791626	0.482483	2	cycle_1
15883.3	0.799866	0.46936	2	cycle_1
15883.3	0.797729	0.479126	2	cycle_1
15883.3	0.808105	0.476074	2	cycle_1
15883.3	0.819397	0.483093	2	cycle_1
15883.3	0.817566	0.474548	2	cycle_1
15883.3	0.324097	0.250244	2	cycle_1
15883.3	0.81604	0.473633	2	cycle_1
15883.3	0.809326	0.478516	2	cycle_1
15883.3	0.463257	0.331726	2	cycle_1
15883.3	0.829773	0.487061	2	cycle_1
15883.3	0.658264	0.395203	2	cycle_1
15883.3	0.812988	0.405884	2	cycle_1
15883.4	0.827942	0.469666	2	cycle_1
15883.4	0.827942	0.473633	2	cycle_1
15883.4	0.814209	0.469971	2	cycle_1
15883.4	0.785522	0.450439	2	cycle_1
15883.4	0.780334	0.513306	2	cycle_1
15883.4	0.795288	0.502014	2	cycle_1
15883.4	0.801697	0.494385	2	cycle_1
15883.4	0.772705	0.409241	2	cycle_1
15883.4	0.743408	0.411072	2	cycle_1
15883.4	0.852966	0.476685	2	cycle_1
15883.4	0.861206	0.467834	2	cycle_1
15883.4	0.852661	0.475769	2	cycle_1
15883.4	0.867004	0.463562	2	cycle_1
15883.4	0.839539	0.469055	2	cycle_1
15883.4	0.823059	0.477905	2	cycle_1
15883.4	0.681763	0.393677	2	cycle_1
15883.4	0.85022	0.472717	2	cycle_1
15883.4	0.837402	0.401306	2	cycle_1
15883.4	0.846252	0.47821	2	cycle_1
15883.4	0.844116	0.451965	2	cycle_1
15883.4	0.839233	0.489502	2	cycle_1
15883.4	0.835571	0.484009	2	cycle_1
15883.5	0.824585	0.488281	2	cycle_1
15883.5	0.846252	0.480957	2	cycle_1
15883.5	0.822449	0.415649	2	cycle_1
15883.5	0.838013	0.483093	2	cycle_1
15883.5	0.596924	0.36499	2	cycle_1
15883.5	0.817871	0.42572	2	cycle_1
15883.5	0.812683	0.448914	2	cycle_1
15883.5	0.828857	0.482788	2	cycle_1
15883.5	0.817871	0.481567	2	cycle_1
15883.5	0.81543	0.480042	2	cycle_1
15883.5	0.830078	0.487366	2	cycle_1
15883.5	0.803528	0.406494	2	cycle_1
15883.5	0.830383	0.489502	2	cycle_1
15883.5	0.820618	0.48645	2	cycle_1
15883.5	0.849304	0.487366	2	cycle_1
15883.5	0.782166	0.404968	2	cycle_1
15883.5	0.815125	0.483398	2	cycle_1
15883.5	0.815735	0.484009	2	cycle_1
15883.5	0.817871	0.482483	2	cycle_1
15883.5	0.831909	0.488281	2	cycle_1
15883.5	0.812378	0.479126	2	cycle_1
15883.5	0.818787	0.484924	2	cycle_1
15883.5	0.840759	0.485535	2	cycle_1
15883.5	0.82428	0.474548	2	cycle_1
15883.5	0.81604	0.483704	2	cycle_1
15883.6	0.803833	0.440063	2	cycle_1
15883.6	0.820618	0.481873	2	cycle_1
15883.6	0.833435	0.487671	2	cycle_1
15883.6	0.810242	0.488586	2	cycle_1
15883.6	0.777588	0.397644	2	cycle_1
15883.6	0.820618	0.488281	2	cycle_1
15883.6	0.811462	0.477905	2	cycle_1
15883.6	0.826721	0.479736	2	cycle_1
15883.6	0.823059	0.477295	2	cycle_1
15883.6	0.696716	0.402527	2	cycle_1
15883.6	0.809021	0.479431	2	cycle_1
15883.6	0.803833	0.48645	2	cycle_1
15883.6	0.776367	0.442505	2	cycle_1
15883.6	0.810547	0.485535	2	cycle_1
15883.6	0.808411	0.490112	2	cycle_1
15883.6	0.756836	0.394287	2	cycle_1
15883.6	0.794983	0.488281	2	cycle_1
15883.6	0.811157	0.475464	2	cycle_1
15883.6	0.814514	0.486755	2	cycle_1
15883.6	0.796509	0.491028	2	cycle_1
15883.6	0.823059	0.472717	2	cycle_1
15883.6	0.811157	0.486755	2	cycle_1
15883.6	0.794678	0.487671	2	cycle_1
15883.7	0.802917	0.489197	2	cycle_1
15883.7	0.782166	0.398865	2	cycle_1
15883.7	0.802002	0.477905	2	cycle_1
15883.7	0.800171	0.491943	2	cycle_1
15883.7	0.808411	0.489197	2	cycle_1
15883.7	0.757751	0.400085	2	cycle_1
15883.7	0.791016	0.500488	2	cycle_1
15883.7	0.789185	0.510559	2	cycle_1
15883.7	0.820923	0.487061	2	cycle_1
15883.7	0.367126	0.298157	2	cycle_1
15883.7	0.820312	0.47699	2	cycle_1
15883.7	0.820312	0.473938	2	cycle_1
15883.7	0.788879	0.395203	2	cycle_1
15883.7	0.832825	0.485535	2	cycle_1
15883.7	0.812073	0.476379	2	cycle_1
15883.7	0.82428	0.483093	2	cycle_1
15883.7	0.708313	0.396423	2	cycle_1
15883.7	0.700989	0.394897	2	cycle_1
15883.7	0.790405	0.493774	2	cycle_1
15883.7	0.805664	0.489502	2	cycle_1
15883.7	0.82489	0.511475	2	cycle_1
15883.7	0.800171	0.497437	2	cycle_1
15883.8	0.807495	0.49469	2	cycle_1
15883.8	0.812683	0.494995	2	cycle_1
15883.8	0.817261	0.496521	2	cycle_1
15883.8	0.805359	0.493164	2	cycle_1
15883.8	0.809021	0.452576	2	cycle_1
15883.8	0.818481	0.49408	2	cycle_1
15883.8	0.424805	0.32074	2	cycle_1
15883.8	0.818481	0.506287	2	cycle_1
15883.8	0.811462	0.487976	2	cycle_1
15883.8	0.825195	0.49408	2	cycle_1
15883.8	0.820923	0.482483	2	cycle_1
15883.8	0.78064	0.399475	2	cycle_1
15883.8	0.805054	0.486145	2	cycle_1
15883.8	0.827026	0.491638	2	cycle_1
15883.8	0.816956	0.480652	2	cycle_1
15883.8	0.814819	0.485535	2	cycle_1
15883.8	0.800476	0.479431	2	cycle_1
15883.8	0.811768	0.488281	2	cycle_1
15883.8	0.837402	0.484314	2	cycle_1
15883.8	0.812988	0.485229	2	cycle_1
15883.8	0.760498	0.397644	2	cycle_1
15883.8	0.830383	0.487366	2	cycle_1
15883.8	0.740051	0.397339	2	cycle_1
15883.8	0.81543	0.492249	2	cycle_1
15883.8	0.81543	0.489502	2	cycle_1
15883.9	0.805969	0.480957	2	cycle_1
15883.9	0.429077	0.307617	2	cycle_1
15883.9	0.80719	0.484314	2	cycle_1
15883.9	0.81543	0.476074	2	cycle_1
15883.9	0.808411	0.480652	2	cycle_1
15883.9	0.820923	0.482483	2	cycle_1
15883.9	0.796204	0.49408	2	cycle_1
15883.9	0.814819	0.487671	2	cycle_1
15883.9	0.774536	0.429993	2	cycle_1
15883.9	0.805054	0.490417	2	cycle_1
15883.9	0.806274	0.484009	2	cycle_1
15883.9	0.801086	0.493774	2	cycle_1
15883.9	0.805969	0.485535	2	cycle_1
15883.9	0.532227	0.369873	2	cycle_1
15883.9	0.758667	0.435486	2	cycle_1
15883.9	0.633545	0.396423	2	cycle_1
15883.9	0.782776	0.491638	2	cycle_1
15883.9	0.815125	0.488586	2	cycle_1
15883.9	0.797119	0.488892	2	cycle_1
15883.9	0.747375	0.403442	2	cycle_1
15883.9	0.802002	0.473328	2	cycle_1
15883.9	0.802307	0.50415	2	cycle_1
15884	0.798035	0.499268	2	cycle_1
15884	0.791016	0.499878	2	cycle_1
15884	0.794067	0.491638	2	cycle_1
15884	0.784912	0.490417	2	cycle_1
15884	0.777893	0.488281	2	cycle_1
15884	0.785828	0.496216	2	cycle_1
15884	0.645752	0.393982	2	cycle_1
15884	0.78125	0.487671	2	cycle_1
15884	0.783691	0.484009	2	cycle_1
15884	0.757141	0.440369	2	cycle_1
15884	0.773926	0.487061	2	cycle_1
15884	0.655212	0.401917	2	cycle_1
15884	0.776672	0.490723	2	cycle_1
15884	0.778198	0.483704	2	cycle_1
15884	0.822144	0.491333	2	cycle_1
15884	0.767517	0.411682	2	cycle_1
15884	0.809937	0.421448	2	cycle_1
15884	0.834045	0.508728	2	cycle_1
15884	0.826111	0.509338	2	cycle_1
15884	0.823669	0.508423	2	cycle_1
15884	0.814209	0.50415	2	cycle_1
15884	0.777283	0.403748	2	cycle_1
15884	0.819092	0.480347	2	cycle_1
15884	0.776367	0.455627	2	cycle_1
15884	0.686646	0.371399	2	cycle_1
15884	0.693054	0.447693	2	cycle_1
15884	0.512085	0.453796	2	cycle_1
15884.1	0.479736	0.792847	2	cycle_1
15884.1	0.487366	0.791931	2	cycle_1
15884.1	0.493469	0.717773	2	cycle_1
15884.1	0.42511	0.734558	2	cycle_1
15884.1	0.375977	0.769958	2	cycle_1
15884.1	0.329285	0.816956	2	cycle_1
15884.1	0.248108	1.01349	2	cycle_1
15884.1	0.296936	1.24176	2	cycle_1
15884.1	0.475769	1.0141	2	cycle_1
15884.1	0.567627	1.10535	2	cycle_1
15884.1	0.637207	1.02631	3	cycle_1
15887	0.317993	1.32568	3	cycle_1
15887	0.536499	0.920715	3	cycle_1
15887	0.812988	0.478516	3	cycle_1
15887	0.695801	0.377197	3	cycle_1
15887	0.781555	0.491638	3	cycle_1
15887	0.684509	0.39856	3	cycle_1
15887.1	0.758057	0.57251	3	cycle_1
15887.1	0.762939	0.640259	3	cycle_1
15887.1	0.70282	0.437317	3	cycle_1
15887.1	0.724792	0.623169	3	cycle_1
15887.1	0.771484	0.447693	3	cycle_1
15887.1	0.782166	0.627747	3	cycle_1
15887.1	0.769348	0.672913	3	cycle_1
15887.1	0.731812	0.65094	3	cycle_1
15887.1	0.712585	0.649719	3	cycle_1
15887.1	0.705872	0.608521	3	cycle_1
15887.1	0.657959	0.602112	3	cycle_1
15887.1	0.67688	0.440674	3	cycle_1
15887.1	0.689392	0.622864	3	cycle_1
15887.1	0.698547	0.612183	3	cycle_1
15887.1	0.723267	0.575256	3	cycle_1
15887.1	0.712585	0.567932	3	cycle_1
15887.2	0.710754	0.568237	3	cycle_1
15887.2	0.69397	0.56488	3	cycle_1
15887.2	0.68512	0.420532	3	cycle_1
15887.2	0.703125	0.42511	3	cycle_1
15887.2	0.682068	0.546265	3	cycle_1
15887.2	0.669861	0.537109	3	cycle_1
15887.2	0.681152	0.508423	3	cycle_1
15887.2	0.66864	0.53009	3	cycle_1
15887.2	0.673523	0.516968	3	cycle_1
15887.2	0.659485	0.505981	3	cycle_1
15887.2	0.668945	0.519409	3	cycle_1
15887.2	0.656738	0.529785	3	cycle_1
15887.2	0.67749	0.527039	3	cycle_1
15887.2	0.219421	0.198669	3	cycle_1
15887.2	0.696716	0.536804	3	cycle_1
15887.2	0.681152	0.455322	3	cycle_1
15887.2	0.672913	0.447083	3	cycle_1
15887.2	0.701294	0.518494	3	cycle_1
15887.3	0.722961	0.519409	3	cycle_1
15887.3	0.697937	0.51178	3	cycle_1
15887.3	0.679321	0.487061	3	cycle_1
15887.3	0.704041	0.491638	3	cycle_1
15887.3	0.738831	0.496216	3	cycle_1
15887.3	0.752869	0.483704	3	cycle_1
15887.3	0.787964	0.458984	3	cycle_1
15887.3	0.73822	0.395813	3	cycle_1
15887.3	0.811462	0.439453	3	cycle_1
15887.3	0.745239	0.371704	3	cycle_1
15887.3	0.831909	0.433655	3	cycle_1
15887.3	0.813904	0.371399	3	cycle_1
15887.3	0.837097	0.470886	3	cycle_1
15887.4	0.848694	0.477295	3	cycle_1
15887.4	0.538025	0.315247	3	cycle_1
15887.4	0.762634	0.41687	3	cycle_1
15887.4	0.816345	0.437012	3	cycle_1
15887.4	0.833435	0.437622	3	cycle_1
15887.4	0.836792	0.433655	3	cycle_1
15887.4	0.821838	0.414429	3	cycle_1
15887.4	0.851746	0.426636	3	cycle_1
15887.4	0.873718	0.438843	3	cycle_1
15887.4	0.58136	0.336304	3	cycle_1
15887.4	0.966797	0.455017	3	cycle_1
15887.4	0.950928	0.473328	3	cycle_1
15887.4	0.835571	0.384521	3	cycle_1
15887.4	0.942993	0.465088	3	cycle_1
15887.4	0.909729	0.477295	3	cycle_1
15887.4	0.828247	0.392151	3	cycle_1
15887.4	0.872192	0.433044	3	cycle_1
15887.4	0.864258	0.46875	3	cycle_1
15887.5	0.865784	0.467529	3	cycle_1
15887.5	0.856323	0.473022	3	cycle_1
15887.5	0.7724	0.386353	3	cycle_1
15887.5	0.874329	0.456238	3	cycle_1
15887.5	0.868225	0.461731	3	cycle_1
15887.5	0.859375	0.456543	3	cycle_1
15887.5	0.858459	0.459595	3	cycle_1
15887.5	0.859985	0.460205	3	cycle_1
15887.5	0.565186	0.345764	3	cycle_1
15887.5	0.854492	0.461121	3	cycle_1
15887.5	0.848083	0.46051	3	cycle_1
15887.5	0.85907	0.462952	3	cycle_1
15887.6	0.853882	0.456543	3	cycle_1
15887.6	0.845642	0.463562	3	cycle_1
15887.6	0.837097	0.45929	3	cycle_1
15887.6	0.822449	0.456543	3	cycle_1
15887.6	0.565186	0.343323	3	cycle_1
15887.6	0.816956	0.458679	3	cycle_1
15887.6	0.827637	0.456543	3	cycle_1
15887.6	0.834351	0.458069	3	cycle_1
15887.6	0.814514	0.375061	3	cycle_1
15887.6	0.838623	0.453491	3	cycle_1
15887.6	0.837708	0.458984	3	cycle_1
15887.6	0.826111	0.455322	3	cycle_1
15887.6	0.829163	0.462341	3	cycle_1
15887.6	0.834351	0.436401	3	cycle_1
15887.6	0.820007	0.4599	3	cycle_1
15887.6	0.81604	0.458984	3	cycle_1
15887.6	0.814514	0.462646	3	cycle_1
15887.7	0.830994	0.463562	3	cycle_1
15887.7	0.79834	0.456543	3	cycle_1
15887.7	0.794067	0.462646	3	cycle_1
15887.7	0.804443	0.468445	3	cycle_1
15887.7	0.807495	0.460205	3	cycle_1
15887.7	0.8078	0.461121	3	cycle_1
15887.7	0.819092	0.465698	3	cycle_1
15887.7	0.818176	0.46875	3	cycle_1
15887.7	0.809021	0.466309	3	cycle_1
15887.7	0.819092	0.455322	3	cycle_1
15887.7	0.783081	0.461426	3	cycle_1
15887.7	0.775757	0.444946	3	cycle_1
15887.7	0.79834	0.465088	3	cycle_1
15887.7	0.253906	0.233765	3	cycle_1
15887.8	0.801086	0.464783	3	cycle_1
15887.8	0.606384	0.377808	3	cycle_1
15887.8	0.257263	0.231323	3	cycle_1
15887.8	0.812988	0.462341	3	cycle_1
15887.8	0.802612	0.470886	3	cycle_1
15887.8	0.802917	0.464783	3	cycle_1
15887.8	0.784302	0.430908	3	cycle_1
15887.8	0.817871	0.463257	3	cycle_1
15887.8	0.253906	0.233765	3	cycle_1
15887.8	0.738831	0.379028	3	cycle_1
15887.8	0.805359	0.465393	3	cycle_1
15887.8	0.807495	0.458069	3	cycle_1
15887.8	0.793762	0.456848	3	cycle_1
15887.8	0.787354	0.458069	3	cycle_1
15887.8	0.835571	0.467224	3	cycle_1
15887.8	0.835876	0.464172	3	cycle_1
15887.8	0.823975	0.463257	3	cycle_1
15887.9	0.83313	0.441589	3	cycle_1
15887.9	0.834045	0.465088	3	cycle_1
15887.9	0.826721	0.471802	3	cycle_1
15887.9	0.819092	0.471191	3	cycle_1
15887.9	0.820618	0.465088	3	cycle_1
15887.9	0.801392	0.383911	3	cycle_1
15887.9	0.823364	0.46875	3	cycle_1
15887.9	0.280762	0.244141	3	cycle_1
15887.9	0.811768	0.467834	3	cycle_1
15887.9	0.818176	0.466919	3	cycle_1
15887.9	0.793457	0.463867	3	cycle_1
15887.9	0.798645	0.465698	3	cycle_1
15887.9	0.766296	0.434265	3	cycle_1
15887.9	0.794678	0.466614	3	cycle_1
15888	0.809937	0.46875	3	cycle_1
15888	0.830383	0.473328	3	cycle_1
15888	0.769958	0.43396	3	cycle_1
15888	0.802307	0.46051	3	cycle_1
15888	0.811157	0.464783	3	cycle_1
15888	0.794983	0.469055	3	cycle_1
15888	0.792542	0.466919	3	cycle_1
15888	0.804138	0.46814	3	cycle_1
15888	0.804443	0.464783	3	cycle_1
15888	0.751648	0.378113	3	cycle_1
15888	0.789795	0.467224	3	cycle_1
15888	0.783386	0.461426	3	cycle_1
15888	0.784607	0.458679	3	cycle_1
15888	0.717163	0.372925	3	cycle_1
15888	0.784607	0.458679	3	cycle_1
15888	0.79071	0.463257	3	cycle_1
15888.1	0.791016	0.461121	3	cycle_1
15888.1	0.795898	0.462036	3	cycle_1
15888.1	0.782471	0.457458	3	cycle_1
15888.1	0.800171	0.461121	3	cycle_1
15888.1	0.795288	0.466309	3	cycle_1
15888.1	0.798645	0.462341	3	cycle_1
15888.1	0.795898	0.455933	3	cycle_1
15888.1	0.799561	0.462952	3	cycle_1
15888.1	0.786743	0.457458	3	cycle_1
15888.1	0.787048	0.461731	3	cycle_1
15888.1	0.811462	0.464478	3	cycle_1
15888.1	0.229492	0.191956	3	cycle_1
15888.1	0.810547	0.458069	3	cycle_1
15888.1	0.774231	0.440369	3	cycle_1
15888.2	0.797119	0.457458	3	cycle_1
15888.2	0.801392	0.461426	3	cycle_1
15888.2	0.759277	0.440674	3	cycle_1
15888.2	0.804443	0.457153	3	cycle_1
15888.2	0.808716	0.464172	3	cycle_1
15888.2	0.65094	0.375061	3	cycle_1
15888.2	0.810242	0.462646	3	cycle_1
15888.2	0.772095	0.437012	3	cycle_1
15888.2	0.813904	0.469971	3	cycle_1
15888.2	0.811462	0.46936	3	cycle_1
15888.2	0.822754	0.464783	3	cycle_1
15888.2	0.815125	0.469055	3	cycle_1
15888.2	0.535278	0.337219	3	cycle_1
15888.2	0.810852	0.46875	3	cycle_1
15888.2	0.805359	0.467834	3	cycle_1
15888.2	0.801697	0.469055	3	cycle_1
15888.2	0.822449	0.474548	3	cycle_1
15888.2	0.830383	0.466614	3	cycle_1
15888.3	0.755615	0.379639	3	cycle_1
15888.3	0.825806	0.464783	3	cycle_1
15888.3	0.818481	0.461731	3	cycle_1
15888.3	0.811462	0.463562	3	cycle_1
15888.3	0.804138	0.460815	3	cycle_1
15888.3	0.809326	0.461121	3	cycle_1
15888.3	0.8078	0.456848	3	cycle_1
15888.3	0.768433	0.449829	3	cycle_1
15888.3	0.806274	0.455933	3	cycle_1
15888.3	0.440674	0.292664	3	cycle_1
15888.3	0.767822	0.431519	3	cycle_1
15888.3	0.789185	0.455627	3	cycle_1
15888.3	0.792542	0.463257	3	cycle_1
15888.3	0.782471	0.46051	3	cycle_1
15888.4	0.788574	0.464172	3	cycle_1
15888.4	0.794373	0.462341	3	cycle_1
15888.4	0.740662	0.378723	3	cycle_1
15888.4	0.812073	0.45929	3	cycle_1
15888.4	0.810242	0.462646	3	cycle_1
15888.4	0.69397	0.381775	3	cycle_1
15888.4	0.822449	0.46051	3	cycle_1
15888.4	0.802612	0.462036	3	cycle_1
15888.4	0.811768	0.471802	3	cycle_1
15888.4	0.792542	0.464783	3	cycle_1
15888.4	0.795898	0.464478	3	cycle_1
15888.4	0.762024	0.376282	3	cycle_1
15888.4	0.823364	0.463257	3	cycle_1
15888.4	0.796204	0.457764	3	cycle_1
15888.4	0.207214	0.19043	3	cycle_1
15888.4	0.788574	0.462036	3	cycle_1
15888.4	0.7901	0.45929	3	cycle_1
15888.4	0.73822	0.372314	3	cycle_1
15888.4	0.526733	0.332642	3	cycle_1
15888.4	0.770874	0.455017	3	cycle_1
15888.4	0.777893	0.462646	3	cycle_1
15888.4	0.786133	0.456238	3	cycle_1
15888.4	0.725708	0.42511	3	cycle_1
15888.4	0.786743	0.458374	3	cycle_1
15888.5	0.630188	0.358276	3	cycle_1
15888.5	0.714111	0.370789	3	cycle_1
15888.5	0.789795	0.461731	3	cycle_1
15888.5	0.766296	0.455322	3	cycle_1
15888.5	0.78949	0.4599	3	cycle_1
15888.5	0.791016	0.459595	3	cycle_1
15888.5	0.783997	0.452271	3	cycle_1
15888.5	0.771484	0.465393	3	cycle_1
15888.5	0.805054	0.465698	3	cycle_1
15888.5	0.791931	0.456543	3	cycle_1
15888.5	0.804138	0.455933	3	cycle_1
15888.5	0.788269	0.456848	3	cycle_1
15888.5	0.817261	0.454407	3	cycle_1
15888.5	0.794067	0.458374	3	cycle_1
15888.5	0.794373	0.462341	3	cycle_1
15888.5	0.723877	0.369873	3	cycle_1
15888.5	0.803223	0.458374	3	cycle_1
15888.5	0.635986	0.353394	3	cycle_1
15888.5	0.774231	0.455627	3	cycle_1
15888.5	0.78949	0.454712	3	cycle_1
15888.6	0.706787	0.365601	3	cycle_1
15888.6	0.774841	0.455017	3	cycle_1
15888.6	0.784302	0.456543	3	cycle_1
15888.6	0.778503	0.455627	3	cycle_1
15888.6	0.773926	0.449829	3	cycle_1
15888.6	0.766296	0.45166	3	cycle_1
15888.6	0.777893	0.458069	3	cycle_1
15888.6	0.763245	0.454102	3	cycle_1
15888.6	0.770264	0.448914	3	cycle_1
15888.6	0.72052	0.429382	3	cycle_1
15888.6	0.558167	0.342407	3	cycle_1
15888.6	0.695496	0.409546	3	cycle_1
15888.6	0.773926	0.452576	3	cycle_1
15888.6	0.770874	0.456848	3	cycle_1
15888.6	0.719299	0.357971	3	cycle_1
15888.6	0.776062	0.450439	3	cycle_1
15888.6	0.605164	0.353394	3	cycle_1
15888.6	0.777893	0.450439	3	cycle_1
15888.6	0.778809	0.455933	3	cycle_1
15888.6	0.22644	0.183105	3	cycle_1
15888.6	0.711365	0.360718	3	cycle_1
15888.6	0.771484	0.445862	3	cycle_1
15888.6	0.790405	0.449829	3	cycle_1
15888.6	0.76416	0.426025	3	cycle_1
15888.7	0.675049	0.351257	3	cycle_1
15888.7	0.759888	0.447998	3	cycle_1
15888.7	0.764465	0.447693	3	cycle_1
15888.7	0.764771	0.449829	3	cycle_1
15888.7	0.753479	0.447693	3	cycle_1
15888.7	0.779419	0.447998	3	cycle_1
15888.7	0.446167	0.281372	3	cycle_1
15888.7	0.656128	0.36438	3	cycle_1
15888.7	0.739746	0.45105	3	cycle_1
15888.7	0.649719	0.353394	3	cycle_1
15888.7	0.750427	0.437622	3	cycle_1
15888.7	0.679016	0.428467	3	cycle_1
15888.7	0.753174	0.440063	3	cycle_1
15888.7	0.772705	0.447388	3	cycle_1
15888.7	0.674744	0.377197	3	cycle_1
15888.7	0.766602	0.445251	3	cycle_1
15888.7	0.744019	0.429993	3	cycle_1
15888.7	0.776062	0.440674	3	cycle_1
15888.7	0.417786	0.264587	3	cycle_1
15888.7	0.762939	0.436707	3	cycle_1
15888.7	0.796204	0.437012	3	cycle_1
15888.7	0.79834	0.432129	3	cycle_1
15888.8	0.405579	0.253601	3	cycle_1
15888.8	0.803223	0.440674	3	cycle_1
15888.8	0.682983	0.386658	3	cycle_1
15888.8	0.428467	0.268555	3	cycle_1
15888.8	0.794678	0.445251	3	cycle_1
15888.8	0.791931	0.445557	3	cycle_1
15888.8	0.727234	0.380554	3	cycle_1
15888.8	0.809326	0.443726	3	cycle_1
15888.8	0.815125	0.441895	3	cycle_1
15888.8	0.832825	0.435486	3	cycle_1
15888.8	0.830078	0.439758	3	cycle_1
15888.8	0.759583	0.397339	3	cycle_1
15888.8	0.829468	0.440063	3	cycle_1
15888.8	0.838623	0.43396	3	cycle_1
15888.8	0.842285	0.435791	3	cycle_1
15888.8	0.863037	0.440979	3	cycle_1
15888.8	0.821228	0.435791	3	cycle_1
15888.8	0.836487	0.445557	3	cycle_1
15888.8	0.843506	0.435181	3	cycle_1
15888.8	0.846863	0.440979	3	cycle_1
15888.8	0.854492	0.436096	3	cycle_1
15888.8	0.831909	0.434265	3	cycle_1
15888.8	0.857544	0.446167	3	cycle_1
15888.9	0.863647	0.451355	3	cycle_1
15888.9	0.796509	0.385742	3	cycle_1
15888.9	0.856628	0.451355	3	cycle_1
15888.9	0.67688	0.361328	3	cycle_1
15888.9	0.843811	0.456238	3	cycle_1
15888.9	0.865479	0.45105	3	cycle_1
15888.9	0.790405	0.369873	3	cycle_1
15888.9	0.830383	0.464172	3	cycle_1
15888.9	0.605164	0.327454	3	cycle_1
15888.9	0.813904	0.453491	3	cycle_1
15888.9	0.816956	0.452881	3	cycle_1
15888.9	0.828247	0.456848	3	cycle_1
15888.9	0.807495	0.456848	3	cycle_1
15888.9	0.789795	0.452576	3	cycle_1
15888.9	0.787048	0.452576	3	cycle_1
15888.9	0.780945	0.446167	3	cycle_1
15888.9	0.781555	0.444946	3	cycle_1
15888.9	0.773926	0.444336	3	cycle_1
15888.9	0.774841	0.44342	3	cycle_1
15888.9	0.774231	0.441895	3	cycle_1
15888.9	0.767517	0.4422	3	cycle_1
15888.9	0.762939	0.449829	3	cycle_1
15888.9	0.7724	0.451355	3	cycle_1
15889	0.694275	0.352478	3	cycle_1
15889	0.7724	0.448914	3	cycle_1
15889	0.69458	0.344543	3	cycle_1
15889	0.769958	0.462036	3	cycle_1
15889	0.772095	0.452881	3	cycle_1
15889	0.561218	0.318298	3	cycle_1
15889	0.757751	0.449829	3	cycle_1
15889	0.69458	0.349121	3	cycle_1
15889	0.765381	0.444946	3	cycle_1
15889	0.753479	0.45105	3	cycle_1
15889	0.758362	0.440674	3	cycle_1
15889	0.75592	0.442505	3	cycle_1
15889	0.756531	0.447388	3	cycle_1
15889	0.7547	0.446777	3	cycle_1
15889	0.777283	0.441284	3	cycle_1
15889	0.766602	0.446777	3	cycle_1
15889	0.757446	0.439148	3	cycle_1
15889	0.678406	0.340881	3	cycle_1
15889	0.760498	0.450745	3	cycle_1
15889.1	0.749207	0.449829	3	cycle_1
15889.1	0.679932	0.340881	3	cycle_1
15889.1	0.754395	0.446167	3	cycle_1
15889.1	0.740051	0.444336	3	cycle_1
15889.1	0.665283	0.339355	3	cycle_1
15889.1	0.747681	0.441895	3	cycle_1
15889.1	0.748901	0.440369	3	cycle_1
15889.1	0.742493	0.414124	3	cycle_1
15889.1	0.614319	0.328674	3	cycle_1
15889.1	0.747681	0.438843	3	cycle_1
15889.1	0.761414	0.436401	3	cycle_1
15889.1	0.696106	0.413818	3	cycle_1
15889.1	0.708313	0.41687	3	cycle_1
15889.1	0.744019	0.449829	3	cycle_1
15889.1	0.744019	0.448303	3	cycle_1
15889.1	0.760193	0.437012	3	cycle_1
15889.1	0.744324	0.444031	3	cycle_1
15889.1	0.757751	0.440063	3	cycle_1
15889.1	0.745544	0.444946	3	cycle_1
15889.1	0.473938	0.282593	3	cycle_1
15889.1	0.746765	0.447083	3	cycle_1
15889.1	0.740662	0.440674	3	cycle_1
15889.1	0.758057	0.445251	3	cycle_1
15889.1	0.750427	0.437927	3	cycle_1
15889.2	0.750732	0.444336	3	cycle_1
15889.2	0.743713	0.445862	3	cycle_1
15889.2	0.735779	0.446777	3	cycle_1
15889.2	0.749512	0.443726	3	cycle_1
15889.2	0.661011	0.333557	3	cycle_1
15889.2	0.677795	0.352478	3	cycle_1
15889.2	0.735474	0.446777	3	cycle_1
15889.2	0.654907	0.339966	3	cycle_1
15889.2	0.549316	0.31311	3	cycle_1
15889.2	0.736084	0.417175	3	cycle_1
15889.2	737	0.445251	3	cycle_1
15889.2	0.563049	0.319519	3	cycle_1
15889.2	0.755005	0.440369	3	cycle_1
15889.2	0.660706	0.341797	3	cycle_1
15889.2	0.735168	0.446777	3	cycle_1
15889.2	0.737305	0.440674	3	cycle_1
15889.2	0.73761	0.44281	3	cycle_1
15889.2	0.740967	0.446167	3	cycle_1
15889.2	0.739441	0.442505	3	cycle_1
15889.2	0.751953	0.443726	3	cycle_1
15889.3	0.663757	0.340576	3	cycle_1
15889.3	0.679932	0.421753	3	cycle_1
15889.3	0.734253	0.432434	3	cycle_1
15889.3	0.735168	0.447083	3	cycle_1
15889.3	0.732422	0.44281	3	cycle_1
15889.3	0.632324	0.345154	3	cycle_1
15889.3	0.71991	0.442505	3	cycle_1
15889.3	0.72113	0.441589	3	cycle_1
15889.3	0.398865	0.249634	3	cycle_1
15889.3	0.739746	0.439453	3	cycle_1
15889.3	0.571899	0.316467	3	cycle_1
15889.3	0.758057	0.432739	3	cycle_1
15889.3	0.744019	0.437927	3	cycle_1
15889.3	0.745544	0.430908	3	cycle_1
15889.3	0.743103	0.435791	3	cycle_1
15889.3	0.747986	0.434265	3	cycle_1
15889.3	0.739746	0.435486	3	cycle_1
15889.3	0.752563	0.441284	3	cycle_1
15889.3	0.756836	0.434875	3	cycle_1
15889.3	0.759277	0.422363	3	cycle_1
15889.3	0.78125	0.429687	3	cycle_1
15889.3	0.829468	0.449829	3	cycle_1
15889.3	0.803528	0.441284	3	cycle_1
15889.3	0.721436	0.427856	3	cycle_1
15889.4	0.787048	0.440369	3	cycle_1
15889.4	0.798035	0.444641	3	cycle_1
15889.4	0.722656	0.358276	3	cycle_1
15889.4	0.819092	0.447388	3	cycle_1
15889.4	0.812073	0.452271	3	cycle_1
15889.4	0.826111	0.443115	3	cycle_1
15889.4	0.204773	0.158691	3	cycle_1
15889.4	0.797729	0.446167	3	cycle_1
15889.4	0.812988	0.44342	3	cycle_1
15889.4	0.78949	0.450439	3	cycle_1
15889.4	0.729065	0.371094	3	cycle_1
15889.4	0.788269	0.446777	3	cycle_1
15889.4	0.800781	0.449219	3	cycle_1
15889.4	0.791931	0.447998	3	cycle_1
15889.4	0.784912	0.446167	3	cycle_1
15889.4	0.787659	0.453491	3	cycle_1
15889.4	0.785217	0.445862	3	cycle_1
15889.4	0.797424	0.445862	3	cycle_1
15889.4	0.797119	0.448608	3	cycle_1
15889.4	0.758972	0.422974	3	cycle_1
15889.4	0.801086	0.450134	3	cycle_1
15889.4	0.792236	0.449219	3	cycle_1
15889.4	0.793457	0.452271	3	cycle_1
[truncated: 89,900 more rows]

## Sheet: Fig. 2f
Fig. 2f: Boxplot droplets with combinations
time	barcode	cyc	UV
15869.8	1	cycle_1	0.507812
15869.8	1	cycle_1	0.568848
15869.9	1	cycle_1	0.764465
15869.9	1	cycle_1	0.769348
15869.9	1	cycle_1	0.743713
15869.9	1	cycle_1	0.749207
15869.9	1	cycle_1	0.760803
15869.9	1	cycle_1	0.741882
15869.9	1	cycle_1	0.728455
15869.9	1	cycle_1	0.723267
15869.9	1	cycle_1	0.705872
15869.9	1	cycle_1	0.712585
15869.9	1	cycle_1	0.702515
15869.9	1	cycle_1	0.693665
15869.9	1	cycle_1	0.687256
15870	1	cycle_1	0.696106
15870	1	cycle_1	0.672302
15870	1	cycle_1	0.687256
15870	1	cycle_1	0.693665
15870	1	cycle_1	0.690002
15870	1	cycle_1	0.681152
15870	1	cycle_1	0.687866
15870	1	cycle_1	0.686646
15870	1	cycle_1	0.697937
15870	1	cycle_1	0.698547
15870	1	cycle_1	0.718384
15870.1	1	cycle_1	0.713501
15870.1	1	cycle_1	0.72052
15870.1	1	cycle_1	0.707397
15870.1	1	cycle_1	0.725098
15870.1	1	cycle_1	0.741882
15870.1	1	cycle_1	0.736389
15870.1	1	cycle_1	0.72876
15870.1	1	cycle_1	0.744019
15870.1	1	cycle_1	0.75531
15870.1	1	cycle_1	0.618286
15870.1	1	cycle_1	0.760803
15870.1	1	cycle_1	0.755005
15870.1	1	cycle_1	0.772705
15870.2	1	cycle_1	0.776978
15870.2	1	cycle_1	0.769653
15870.2	1	cycle_1	0.784912
15870.2	1	cycle_1	0.786743
15870.2	1	cycle_1	0.774231
15870.3	1	cycle_1	0.730591
15870.3	1	cycle_1	0.782776
15870.3	1	cycle_1	0.803223
15870.3	1	cycle_1	0.777893
15870.3	1	cycle_1	0.769043
15870.3	1	cycle_1	0.7547
15870.3	1	cycle_1	0.501099
15870.3	1	cycle_1	0.765991
15870.3	1	cycle_1	0.764771
15870.3	1	cycle_1	0.768127
15870.3	1	cycle_1	0.715332
15870.4	1	cycle_1	0.770874
15870.4	1	cycle_1	0.733643
15870.4	1	cycle_1	0.777588
15870.4	1	cycle_1	0.808411
15870.4	1	cycle_1	0.813904
15870.4	1	cycle_1	0.812378
15870.4	1	cycle_1	0.82428
15870.4	1	cycle_1	0.827942
15870.4	1	cycle_1	0.824585
15870.4	1	cycle_1	0.835266
15870.4	1	cycle_1	0.838318
15870.4	1	cycle_1	0.846252
15870.5	1	cycle_1	0.866089
15870.5	1	cycle_1	0.848694
15870.5	1	cycle_1	0.866394
15870.5	1	cycle_1	0.381775
15870.5	1	cycle_1	0.837708
15870.5	1	cycle_1	0.799561
15870.5	1	cycle_1	0.812073
15870.5	1	cycle_1	0.811157
15870.5	1	cycle_1	0.833435
15870.5	1	cycle_1	0.812683
15870.5	1	cycle_1	0.813293
15870.6	1	cycle_1	0.800171
15870.6	1	cycle_1	0.794678
15870.6	1	cycle_1	0.820312
15870.6	1	cycle_1	0.81543
15870.6	1	cycle_1	0.818787
15870.6	1	cycle_1	0.81665
15870.6	1	cycle_1	0.8078
15870.6	1	cycle_1	0.825195
15870.6	1	cycle_1	0.811768
15870.6	1	cycle_1	0.821838
15870.6	1	cycle_1	0.835266
15870.6	1	cycle_1	0.81543
15870.6	1	cycle_1	0.814819
15870.7	1	cycle_1	0.830688
15870.7	1	cycle_1	0.781555
15870.7	1	cycle_1	0.7724
15870.7	1	cycle_1	0.81543
15870.7	1	cycle_1	0.810242
15870.7	1	cycle_1	0.795593
15870.7	1	cycle_1	0.684814
15870.7	1	cycle_1	0.707703
15870.7	1	cycle_1	0.784607
15870.7	1	cycle_1	0.773315
15870.7	1	cycle_1	0.383606
15870.7	1	cycle_1	0.787659
15870.7	1	cycle_1	0.780945
15870.8	1	cycle_1	0.739746
15870.8	1	cycle_1	0.708923
15870.8	1	cycle_1	0.779724
15870.8	1	cycle_1	0.785522
15870.8	1	cycle_1	0.797119
15870.8	1	cycle_1	0.788574
15870.8	1	cycle_1	0.787964
15870.8	1	cycle_1	0.792847
15870.8	1	cycle_1	0.764771
15870.8	1	cycle_1	0.782166
15870.8	1	cycle_1	0.783997
15870.8	1	cycle_1	0.775146
15870.8	1	cycle_1	0.794067
15870.8	1	cycle_1	0.790405
15870.9	1	cycle_1	0.773621
15870.9	1	cycle_1	0.723572
15870.9	1	cycle_1	0.731812
15870.9	1	cycle_1	0.785522
15870.9	1	cycle_1	0.773621
15870.9	1	cycle_1	0.80719
15870.9	1	cycle_1	0.776978
15870.9	1	cycle_1	0.785522
15870.9	1	cycle_1	0.543823
15870.9	1	cycle_1	0.802612
15870.9	1	cycle_1	0.789185
15870.9	1	cycle_1	0.791931
15871	1	cycle_1	0.790405
15871	1	cycle_1	0.801392
15871	1	cycle_1	0.787659
15871	1	cycle_1	0.803528
15871	1	cycle_1	0.787354
15871	1	cycle_1	0.78186
15871	1	cycle_1	0.794983
15871	1	cycle_1	0.782776
15871	1	cycle_1	0.799866
15871	1	cycle_1	0.788879
15871	1	cycle_1	0.809937
15871	1	cycle_1	0.79071
15871.1	1	cycle_1	0.797424
15871.1	1	cycle_1	0.78949
15871.1	1	cycle_1	0.740051
15871.1	1	cycle_1	0.796509
15871.1	1	cycle_1	0.739746
15871.1	1	cycle_1	0.78125
15871.1	1	cycle_1	0.799561
15871.1	1	cycle_1	0.784607
15871.1	1	cycle_1	0.791931
15871.1	1	cycle_1	0.716248
15871.1	1	cycle_1	0.787659
15871.1	1	cycle_1	0.793457
15871.2	1	cycle_1	0.794983
15871.2	1	cycle_1	0.785828
15871.2	1	cycle_1	0.802917
15871.2	1	cycle_1	0.791016
15871.2	1	cycle_1	0.795593
15871.2	1	cycle_1	0.78949
15871.2	1	cycle_1	0.787964
15871.2	1	cycle_1	0.78949
15871.2	1	cycle_1	0.542603
15871.2	1	cycle_1	0.773926
15871.2	1	cycle_1	0.796814
15871.2	1	cycle_1	0.782471
15871.3	1	cycle_1	0.784302
15871.3	1	cycle_1	0.7724
15871.3	1	cycle_1	0.768127
15871.3	1	cycle_1	0.774841
15871.3	1	cycle_1	0.774536
15871.3	1	cycle_1	0.769653
15871.3	1	cycle_1	0.787659
15871.3	1	cycle_1	0.525208
15871.3	1	cycle_1	0.792847
15871.3	1	cycle_1	0.78064
15871.3	1	cycle_1	0.785828
15871.3	1	cycle_1	0.783997
15871.3	1	cycle_1	0.767212
15871.3	1	cycle_1	0.69397
15871.3	1	cycle_1	0.781555
15871.4	1	cycle_1	0.769958
15871.4	1	cycle_1	0.7724
15871.4	1	cycle_1	0.775452
15871.4	1	cycle_1	0.794678
15871.4	1	cycle_1	0.791626
15871.4	1	cycle_1	0.791931
15871.4	1	cycle_1	0.452576
15871.4	1	cycle_1	0.773926
15871.4	1	cycle_1	0.784302
15871.4	1	cycle_1	0.760193
15871.4	1	cycle_1	0.785522
15871.4	1	cycle_1	0.759277
15871.5	1	cycle_1	0.767822
15871.5	1	cycle_1	0.770874
15871.5	1	cycle_1	0.776062
15871.5	1	cycle_1	0.779724
15871.5	1	cycle_1	0.707703
15871.5	1	cycle_1	0.764771
15871.5	1	cycle_1	0.774536
15871.5	1	cycle_1	0.751038
15871.5	1	cycle_1	0.757446
15871.5	1	cycle_1	0.773621
15871.5	1	cycle_1	0.770264
15871.5	1	cycle_1	0.785828
15871.6	1	cycle_1	0.792847
15871.6	1	cycle_1	0.811768
15871.6	1	cycle_1	0.813904
15871.6	1	cycle_1	0.786743
15871.6	1	cycle_1	0.792236
15871.6	1	cycle_1	0.72937
15871.6	1	cycle_1	0.73761
15871.6	1	cycle_1	0.782166
15871.6	1	cycle_1	0.793152
15871.6	1	cycle_1	0.786133
15871.6	1	cycle_1	0.722351
15871.7	1	cycle_1	0.794678
15871.7	1	cycle_1	0.747986
15871.7	1	cycle_1	0.795898
15871.7	1	cycle_1	0.811157
15871.7	1	cycle_1	0.807495
15871.7	1	cycle_1	0.804443
15871.7	1	cycle_1	0.716858
15871.7	1	cycle_1	0.822449
15871.7	1	cycle_1	0.830994
15871.7	1	cycle_1	0.829773
15871.7	1	cycle_1	0.834961
15871.8	1	cycle_1	0.817261
15871.8	1	cycle_1	0.812683
15871.8	1	cycle_1	0.815125
15871.8	1	cycle_1	0.811462
15871.8	1	cycle_1	0.81543
15871.8	1	cycle_1	0.834351
15871.8	1	cycle_1	0.785522
15871.8	1	cycle_1	0.815735
15871.8	1	cycle_1	0.817261
15871.8	1	cycle_1	0.81543
15871.8	1	cycle_1	0.820618
15871.8	1	cycle_1	0.812988
15871.9	1	cycle_1	0.812988
15871.9	1	cycle_1	0.81665
15871.9	1	cycle_1	0.61554
15871.9	1	cycle_1	0.794678
15871.9	1	cycle_1	0.725098
15871.9	1	cycle_1	0.802612
15871.9	1	cycle_1	0.791016
15871.9	1	cycle_1	0.803223
15871.9	1	cycle_1	0.806274
15872	1	cycle_1	0.784912
15872	1	cycle_1	0.755005
15872	1	cycle_1	0.822144
15872	1	cycle_1	0.820312
15872	1	cycle_1	0.804443
15872	1	cycle_1	0.691223
15872	1	cycle_1	0.807495
15872	1	cycle_1	0.817566
15872	1	cycle_1	0.792847
15872	1	cycle_1	0.724487
15872.1	1	cycle_1	0.788269
15872.1	1	cycle_1	0.7901
15872.1	1	cycle_1	0.805359
15872.1	1	cycle_1	0.803223
15872.1	1	cycle_1	0.805359
15872.1	1	cycle_1	0.812988
15872.1	1	cycle_1	0.816956
15872.1	1	cycle_1	0.854187
15872.1	1	cycle_1	0.866699
15872.1	1	cycle_1	0.884705
15872.1	1	cycle_1	0.895996
15872.2	1	cycle_1	0.879517
15872.2	1	cycle_1	0.866394
15872.2	1	cycle_1	0.856323
15872.2	1	cycle_1	0.838928
15872.2	1	cycle_1	0.829773
15872.2	1	cycle_1	0.826111
15872.2	1	cycle_1	0.823364
15872.2	1	cycle_1	0.830078
15872.2	1	cycle_1	0.806885
15872.2	1	cycle_1	0.784912
15872.2	1	cycle_1	0.739441
15872.3	1	cycle_1	0.79834
15872.3	1	cycle_1	0.812988
15872.3	1	cycle_1	0.422668
15872.3	1	cycle_1	0.810852
15872.3	1	cycle_1	0.812683
15872.3	1	cycle_1	0.813599
15872.3	1	cycle_1	0.81604
15872.3	1	cycle_1	0.825195
15872.3	1	cycle_1	0.792236
15872.3	1	cycle_1	0.802917
15872.3	1	cycle_1	0.789185
15872.3	1	cycle_1	0.621948
15872.4	1	cycle_1	0.798645
15872.4	1	cycle_1	0.829163
15872.4	1	cycle_1	0.742187
15872.4	1	cycle_1	0.795898
15872.4	1	cycle_1	0.808411
15872.4	1	cycle_1	0.807495
15872.4	1	cycle_1	0.76355
15872.4	1	cycle_1	0.821533
15872.4	1	cycle_1	0.819092
15872.4	1	cycle_1	0.829773
15872.5	1	cycle_1	0.806885
15872.5	1	cycle_1	0.820007
15872.5	1	cycle_1	0.818787
15872.5	1	cycle_1	0.778503
15872.5	1	cycle_1	0.814209
15872.5	1	cycle_1	0.804749
15872.5	1	cycle_1	0.808716
15872.5	1	cycle_1	0.809021
15872.5	1	cycle_1	0.795288
15872.6	1	cycle_1	0.802002
15872.6	1	cycle_1	0.8078
15872.6	1	cycle_1	0.791321
15872.6	1	cycle_1	0.756836
15872.6	1	cycle_1	0.776062
15872.6	1	cycle_1	0.333252
15872.6	1	cycle_1	0.734558
15872.6	1	cycle_1	0.772095
15872.6	1	cycle_1	0.809021
15872.6	1	cycle_1	0.81604
15872.6	1	cycle_1	0.791626
15872.7	1	cycle_1	0.793457
15872.7	1	cycle_1	0.801392
15872.7	1	cycle_1	0.793762
15872.7	1	cycle_1	0.802612
15872.7	1	cycle_1	0.804749
15872.7	1	cycle_1	0.82489
15872.7	1	cycle_1	0.818787
15872.7	1	cycle_1	0.808105
15872.7	1	cycle_1	0.814819
15872.7	1	cycle_1	0.775757
15872.8	1	cycle_1	0.806274
15872.8	1	cycle_1	0.819397
15872.8	1	cycle_1	0.808105
15872.8	1	cycle_1	0.813293
15872.8	1	cycle_1	0.805969
15872.8	1	cycle_1	0.798035
15872.8	1	cycle_1	0.743408
15872.8	1	cycle_1	0.722046
15872.8	1	cycle_1	0.79834
15872.8	1	cycle_1	0.753174
15872.8	1	cycle_1	0.773621
15872.9	1	cycle_1	0.794678
15872.9	1	cycle_1	0.795898
15872.9	1	cycle_1	0.796509
15872.9	1	cycle_1	0.78186
15872.9	1	cycle_1	0.805054
15872.9	1	cycle_1	0.801086
15872.9	1	cycle_1	0.805054
15872.9	1	cycle_1	0.708313
15872.9	1	cycle_1	0.783386
15873	1	cycle_1	0.794983
15873	1	cycle_1	0.787659
15873	1	cycle_1	0.263977
15873	1	cycle_1	0.786133
15873	1	cycle_1	0.776062
15873	1	cycle_1	0.776062
15873	1	cycle_1	0.722351
15873	1	cycle_1	0.710449
15873	1	cycle_1	0.780945
15873	1	cycle_1	0.773315
15873	1	cycle_1	0.787048
15873	1	cycle_1	0.782166
15873.1	1	cycle_1	0.784302
15873.1	1	cycle_1	0.787048
15873.1	1	cycle_1	0.797119
15873.1	1	cycle_1	0.797424
15873.1	1	cycle_1	0.733337
15873.1	1	cycle_1	0.773621
15873.1	1	cycle_1	0.71167
15873.1	1	cycle_1	0.769348
15873.1	1	cycle_1	0.634155
15873.1	1	cycle_1	0.770569
15873.2	1	cycle_1	0.775146
15873.2	1	cycle_1	0.778198
15873.2	1	cycle_1	0.787964
15873.2	1	cycle_1	0.796509
15873.2	1	cycle_1	0.775757
15873.2	1	cycle_1	0.773315
15873.2	1	cycle_1	0.697937
15873.2	1	cycle_1	0.704346
15873.2	1	cycle_1	0.77179
15873.2	1	cycle_1	0.779724
15873.2	1	cycle_1	0.708008
15873.3	1	cycle_1	0.792236
15873.3	1	cycle_1	0.78949
15873.3	1	cycle_1	0.776672
15873.3	1	cycle_1	0.780945
15873.3	1	cycle_1	0.774231
15873.3	1	cycle_1	0.783081
15873.3	1	cycle_1	0.689087
15873.3	1	cycle_1	0.784302
15873.3	1	cycle_1	0.715637
15873.3	1	cycle_1	0.784302
15873.4	1	cycle_1	0.705566
15873.4	1	cycle_1	0.780029
15873.4	1	cycle_1	0.777588
15873.4	1	cycle_1	0.735474
15873.4	1	cycle_1	0.776978
15873.4	1	cycle_1	0.764771
15873.4	1	cycle_1	0.776367
15873.4	1	cycle_1	0.454712
15873.4	1	cycle_1	0.766296
15873.4	1	cycle_1	0.765991
15873.4	1	cycle_1	0.731201
15873.5	1	cycle_1	0.782776
15873.5	1	cycle_1	0.683289
15873.5	1	cycle_1	0.762024
15873.5	1	cycle_1	0.76416
15873.5	1	cycle_1	0.779114
15873.5	1	cycle_1	0.691528
15873.5	1	cycle_1	0.797729
15873.5	1	cycle_1	0.705872
15873.5	1	cycle_1	0.785522
15873.5	1	cycle_1	0.730896
15873.5	1	cycle_1	0.784912
15873.6	1	cycle_1	0.793457
15873.6	1	cycle_1	0.78125
15873.6	1	cycle_1	0.7901
15873.6	1	cycle_1	0.762634
15873.6	1	cycle_1	0.801697
15873.6	1	cycle_1	0.791321
15873.6	1	cycle_1	0.788574
15873.6	1	cycle_1	0.817566
15873.6	1	cycle_1	0.820312
15873.6	1	cycle_1	0.831909
15873.7	1	cycle_1	0.830688
15873.7	1	cycle_1	0.845032
15873.7	1	cycle_1	0.839233
15873.7	1	cycle_1	0.85083
15873.7	1	cycle_1	0.856934
15873.7	1	cycle_1	0.78949
15873.7	1	cycle_1	0.822449
15873.7	1	cycle_1	0.801086
15873.7	1	cycle_1	0.810242
15873.8	1	cycle_1	0.7901
15873.8	1	cycle_1	0.796204
15873.8	1	cycle_1	0.80658
15873.8	1	cycle_1	0.783386
15873.8	1	cycle_1	0.787964
15873.8	1	cycle_1	0.679932
15873.8	1	cycle_1	0.791626
15873.8	1	cycle_1	0.789185
15873.8	1	cycle_1	0.770569
15873.8	1	cycle_1	0.802307
15873.9	1	cycle_1	0.788574
15873.9	1	cycle_1	0.786438
15873.9	1	cycle_1	0.692444
15873.9	1	cycle_1	0.803833
15873.9	1	cycle_1	0.84137
15873.9	1	cycle_1	0.776672
15873.9	1	cycle_1	0.767822
15873.9	1	cycle_1	0.786743
15874	1	cycle_1	0.826111
15874	1	cycle_1	0.78125
15874	1	cycle_1	0.789795
15874	1	cycle_1	0.804138
15874	1	cycle_1	0.784912
15874	1	cycle_1	0.761719
15874	1	cycle_1	0.791016
15874	1	cycle_1	0.771179
15874	1	cycle_1	0.784607
15874	1	cycle_1	0.674438
15874.1	1	cycle_1	0.559692
15874.1	1	cycle_1	0.764771
15874.1	1	cycle_1	0.76355
15874.1	1	cycle_1	0.679321
15874.1	1	cycle_1	0.776062
15874.1	1	cycle_1	0.759583
15874.1	1	cycle_1	0.777893
15874.1	1	cycle_1	0.779114
15874.1	1	cycle_1	0.767517
15874.2	1	cycle_1	0.758362
15874.2	1	cycle_1	0.761719
15874.2	1	cycle_1	0.77179
15874.2	1	cycle_1	0.756836
15874.2	1	cycle_1	0.704651
15874.2	1	cycle_1	0.754089
15874.2	1	cycle_1	0.665283
15874.2	1	cycle_1	0.751343
15874.2	1	cycle_1	0.726624
15874.2	1	cycle_1	0.732117
15874.2	1	cycle_1	0.74646
15874.2	1	cycle_1	0.743713
15874.3	1	cycle_1	0.737305
15874.3	1	cycle_1	0.736084
15874.3	1	cycle_1	0.747681
15874.3	1	cycle_1	0.750427
15874.3	1	cycle_1	0.751038
15874.3	1	cycle_1	0.747375
15874.3	1	cycle_1	0.754395
15874.3	1	cycle_1	0.760498
15874.3	1	cycle_1	0.760193
15874.3	1	cycle_1	0.794067
15874.4	1	cycle_1	0.791321
15874.4	1	cycle_1	0.787659
15874.4	1	cycle_1	0.788269
15874.4	1	cycle_1	0.552063
15874.4	1	cycle_1	0.806885
15874.4	1	cycle_1	0.792236
15874.4	1	cycle_1	0.77301
15874.4	1	cycle_1	0.734253
15874.4	1	cycle_1	0.713196
15874.4	1	cycle_1	0.786743
15874.4	1	cycle_1	0.747986
15874.5	1	cycle_1	0.708008
15874.5	1	cycle_1	0.7901
15874.5	1	cycle_1	0.778198
15874.5	1	cycle_1	0.78064
15874.5	1	cycle_1	0.695496
15874.5	1	cycle_1	0.776367
15874.5	1	cycle_1	0.793152
15874.5	1	cycle_1	0.781555
15874.5	1	cycle_1	0.776978
15874.5	1	cycle_1	0.791321
15874.6	1	cycle_1	0.760803
15874.6	1	cycle_1	0.792847
15874.6	1	cycle_1	0.78949
15874.6	1	cycle_1	0.797424
15874.6	1	cycle_1	0.780334
15874.6	1	cycle_1	0.704651
15874.6	1	cycle_1	0.78186
15874.6	1	cycle_1	0.777588
15874.6	1	cycle_1	0.775757
15874.6	1	cycle_1	0.779419
15874.6	1	cycle_1	0.786438
15874.7	1	cycle_1	0.787354
15874.7	1	cycle_1	0.780029
15874.7	1	cycle_1	0.785522
15874.7	1	cycle_1	0.783691
15874.7	1	cycle_1	0.776367
15874.7	1	cycle_1	0.782471
15874.7	1	cycle_1	0.480957
15874.7	1	cycle_1	0.773926
15874.7	1	cycle_1	0.691833
15874.7	1	cycle_1	0.76416
15874.8	1	cycle_1	0.756226
15874.8	1	cycle_1	0.676575
15874.8	1	cycle_1	0.769958
15874.8	1	cycle_1	0.638123
15874.8	1	cycle_1	0.753479
15874.8	1	cycle_1	0.763245
15874.8	1	cycle_1	0.762329
15874.8	1	cycle_1	0.747375
15874.8	1	cycle_1	0.758667
15874.8	1	cycle_1	0.756531
15874.8	1	cycle_1	0.531616
15874.9	1	cycle_1	0.768738
15874.9	1	cycle_1	0.704956
15874.9	1	cycle_1	0.759277
15874.9	1	cycle_1	0.508118
15874.9	1	cycle_1	0.745239
15874.9	1	cycle_1	0.666504
15874.9	1	cycle_1	0.727539
15874.9	1	cycle_1	0.703125
15874.9	1	cycle_1	0.671082
15874.9	1	cycle_1	0.641174
15874.9	1	cycle_1	0.602112
15875	1	cycle_1	0.531921
15875	1	cycle_1	0.469971
15875	1	cycle_1	0.429687
15875	1	cycle_1	0.420837
15875	1	cycle_1	0.436401
15875	1	cycle_1	0.458679
15875	1	cycle_1	0.438232
15875	1	cycle_1	0.431519
15875	1	cycle_1	0.327148
15875	1	cycle_1	0.2771
15875	1	cycle_1	0.224915
15875.1	1	cycle_1	0.233459
15875.1	1	cycle_1	0.313416
15875.1	1	cycle_1	0.448303
15875.1	1	cycle_1	0.534668
15875.1	2	cycle_1	0.256958
15878.4	2	cycle_1	0.491943
15878.4	2	cycle_1	0.310974
15878.4	2	cycle_1	0.719604
15878.4	2	cycle_1	0.781555
15878.4	2	cycle_1	0.784607
15878.4	2	cycle_1	0.378723
15878.4	2	cycle_1	0.791321
15878.4	2	cycle_1	0.718384
15878.4	2	cycle_1	0.776062
15878.4	2	cycle_1	0.768738
15878.5	2	cycle_1	0.729675
15878.5	2	cycle_1	0.750122
15878.5	2	cycle_1	0.735168
15878.5	2	cycle_1	0.724792
15878.5	2	cycle_1	0.744934
15878.5	2	cycle_1	0.719299
15878.5	2	cycle_1	0.717773
15878.5	2	cycle_1	0.695496
15878.5	2	cycle_1	0.266418
15878.5	2	cycle_1	0.69519
15878.5	2	cycle_1	0.693665
15878.5	2	cycle_1	0.697937
15878.5	2	cycle_1	0.708923
15878.5	2	cycle_1	0.69397
15878.5	2	cycle_1	0.698242
15878.5	2	cycle_1	0.694885
15878.6	2	cycle_1	0.708618
15878.6	2	cycle_1	0.688782
15878.6	2	cycle_1	0.705261
15878.6	2	cycle_1	0.431824
15878.6	2	cycle_1	0.720215
15878.6	2	cycle_1	0.665894
15878.6	2	cycle_1	0.707092
15878.6	2	cycle_1	0.733948
15878.6	2	cycle_1	0.746765
15878.6	2	cycle_1	0.721436
15878.6	2	cycle_1	0.732727
15878.6	2	cycle_1	0.758057
15878.6	2	cycle_1	0.744324
15878.6	2	cycle_1	0.725403
15878.6	2	cycle_1	0.731506
15878.6	2	cycle_1	0.730896
15878.6	2	cycle_1	0.751953
15878.6	2	cycle_1	0.767517
15878.6	2	cycle_1	0.723877
15878.6	2	cycle_1	0.776978
15878.6	2	cycle_1	0.735168
15878.6	2	cycle_1	0.789185
15878.6	2	cycle_1	0.784302
15878.7	2	cycle_1	0.787354
15878.7	2	cycle_1	0.784302
15878.7	2	cycle_1	0.795898
15878.7	2	cycle_1	0.726929
15878.7	2	cycle_1	0.787659
15878.7	2	cycle_1	0.820007
15878.7	2	cycle_1	0.787659
15878.7	2	cycle_1	0.763855
15878.7	2	cycle_1	0.787048
15878.7	2	cycle_1	0.79834
15878.7	2	cycle_1	0.79834
15878.7	2	cycle_1	0.809021
15878.7	2	cycle_1	0.753784
15878.7	2	cycle_1	0.779724
15878.7	2	cycle_1	0.765991
15878.7	2	cycle_1	0.802002
15878.7	2	cycle_1	0.798645
15878.7	2	cycle_1	0.755005
15878.8	2	cycle_1	0.782776
15878.8	2	cycle_1	0.478821
15878.8	2	cycle_1	0.72876
15878.8	2	cycle_1	0.78186
15878.8	2	cycle_1	0.791931
15878.8	2	cycle_1	0.783386
15878.8	2	cycle_1	0.789185
15878.8	2	cycle_1	0.783997
15878.8	2	cycle_1	0.517578
15878.8	2	cycle_1	0.787354
15878.8	2	cycle_1	0.401001
15878.8	2	cycle_1	0.794678
15878.8	2	cycle_1	0.787048
15878.8	2	cycle_1	0.801697
15878.8	2	cycle_1	0.800171
15878.8	2	cycle_1	0.810852
15878.9	2	cycle_1	0.737915
15878.9	2	cycle_1	0.795288
15878.9	2	cycle_1	0.772095
15878.9	2	cycle_1	0.74646
15878.9	2	cycle_1	0.775452
15878.9	2	cycle_1	0.743103
15878.9	2	cycle_1	0.722046
15878.9	2	cycle_1	0.801697
15878.9	2	cycle_1	0.747375
15878.9	2	cycle_1	0.783997
15878.9	2	cycle_1	0.810852
15878.9	2	cycle_1	0.811157
15878.9	2	cycle_1	0.725098
15878.9	2	cycle_1	0.819397
15878.9	2	cycle_1	0.813293
15878.9	2	cycle_1	0.675354
15879	2	cycle_1	0.820923
15879	2	cycle_1	0.818787
15879	2	cycle_1	0.803223
15879	2	cycle_1	0.823364
15879	2	cycle_1	0.256042
15879	2	cycle_1	0.795593
15879	2	cycle_1	0.818481
15879	2	cycle_1	0.806274
15879	2	cycle_1	0.81665
15879	2	cycle_1	0.813599
15879	2	cycle_1	0.799561
15879	2	cycle_1	0.797424
15879	2	cycle_1	0.816345
15879	2	cycle_1	0.801392
15879.1	2	cycle_1	0.810852
15879.1	2	cycle_1	0.810852
15879.1	2	cycle_1	0.800781
15879.1	2	cycle_1	0.803833
15879.1	2	cycle_1	0.810547
15879.1	2	cycle_1	0.263062
15879.1	2	cycle_1	0.81604
15879.1	2	cycle_1	0.811768
15879.1	2	cycle_1	0.757751
15879.1	2	cycle_1	0.804749
15879.1	2	cycle_1	0.791626
15879.1	2	cycle_1	0.789795
15879.2	2	cycle_1	0.794678
15879.2	2	cycle_1	0.796204
15879.2	2	cycle_1	0.819702
15879.2	2	cycle_1	0.804443
15879.2	2	cycle_1	0.799866
15879.2	2	cycle_1	0.823975
15879.2	2	cycle_1	0.607605
15879.2	2	cycle_1	0.812683
15879.2	2	cycle_1	0.582886
15879.2	2	cycle_1	0.820618
15879.2	2	cycle_1	0.805664
15879.2	2	cycle_1	0.802917
15879.2	2	cycle_1	0.826721
15879.2	2	cycle_1	0.809326
15879.3	2	cycle_1	0.805664
15879.3	2	cycle_1	0.793762
15879.3	2	cycle_1	0.804138
15879.3	2	cycle_1	0.799866
15879.3	2	cycle_1	0.791321
15879.3	2	cycle_1	0.788879
15879.3	2	cycle_1	0.779114
15879.3	2	cycle_1	0.802307
15879.3	2	cycle_1	0.786438
15879.3	2	cycle_1	0.79071
15879.3	2	cycle_1	0.770874
15879.3	2	cycle_1	0.787354
15879.3	2	cycle_1	0.7901
15879.4	2	cycle_1	0.596008
15879.4	2	cycle_1	0.724487
15879.4	2	cycle_1	0.761414
15879.4	2	cycle_1	0.765991
15879.4	2	cycle_1	0.768127
15879.4	2	cycle_1	0.847473
15879.4	2	cycle_1	0.895691
15879.4	2	cycle_1	0.889587
15879.4	2	cycle_1	0.881042
15879.4	2	cycle_1	0.864563
15879.5	2	cycle_1	0.855103
15879.5	2	cycle_1	0.852356
15879.5	2	cycle_1	0.85968
15879.5	2	cycle_1	0.847473
15879.5	2	cycle_1	0.840149
15879.5	2	cycle_1	0.848083
15879.5	2	cycle_1	0.84198
15879.5	2	cycle_1	0.835266
15879.5	2	cycle_1	0.820923
15879.5	2	cycle_1	0.831299
15879.5	2	cycle_1	0.635376
15879.5	2	cycle_1	0.832214
15879.5	2	cycle_1	0.830383
15879.5	2	cycle_1	0.800171
15879.5	2	cycle_1	0.821838
15879.5	2	cycle_1	0.809021
15879.6	2	cycle_1	0.495605
15879.6	2	cycle_1	0.825195
15879.6	2	cycle_1	0.821228
15879.6	2	cycle_1	0.843201
15879.6	2	cycle_1	0.831299
15879.6	2	cycle_1	0.814514
15879.6	2	cycle_1	0.829773
15879.6	2	cycle_1	0.827942
15879.6	2	cycle_1	0.82489
15879.6	2	cycle_1	0.832825
15879.6	2	cycle_1	0.820007
15879.6	2	cycle_1	0.816956
15879.6	2	cycle_1	0.814514
15879.6	2	cycle_1	0.810852
15879.7	2	cycle_1	0.805054
15879.7	2	cycle_1	0.808105
15879.7	2	cycle_1	0.818481
15879.7	2	cycle_1	0.839539
15879.7	2	cycle_1	0.823364
15879.7	2	cycle_1	0.823059
15879.7	2	cycle_1	0.81665
15879.7	2	cycle_1	0.353088
15879.7	2	cycle_1	0.821838
15879.7	2	cycle_1	0.812988
15879.7	2	cycle_1	0.838928
15879.7	2	cycle_1	0.804749
15879.7	2	cycle_1	0.770264
15879.7	2	cycle_1	0.799561
15879.7	2	cycle_1	0.804749
15879.7	2	cycle_1	0.804138
15879.7	2	cycle_1	0.813599
15879.8	2	cycle_1	0.838928
15879.8	2	cycle_1	0.821228
15879.8	2	cycle_1	0.81604
15879.8	2	cycle_1	0.810852
15879.8	2	cycle_1	0.65918
15879.8	2	cycle_1	0.799561
15879.8	2	cycle_1	0.793762
15879.8	2	cycle_1	0.794983
15879.8	2	cycle_1	0.814209
15879.8	2	cycle_1	0.797119
15879.8	2	cycle_1	0.523682
15879.8	2	cycle_1	0.784607
15879.8	2	cycle_1	0.803833
15879.8	2	cycle_1	0.801697
15879.8	2	cycle_1	0.761414
15879.9	2	cycle_1	0.749817
15879.9	2	cycle_1	0.803528
15879.9	2	cycle_1	0.79895
15879.9	2	cycle_1	0.798645
15879.9	2	cycle_1	0.766296
15879.9	2	cycle_1	0.804138
15879.9	2	cycle_1	0.830078
15879.9	2	cycle_1	0.787659
15879.9	2	cycle_1	0.813293
15879.9	2	cycle_1	0.801392
15879.9	2	cycle_1	0.799561
15879.9	2	cycle_1	0.791016
15879.9	2	cycle_1	0.714722
15879.9	2	cycle_1	0.801086
15879.9	2	cycle_1	0.821533
15879.9	2	cycle_1	0.804749
15880	2	cycle_1	0.701904
15880	2	cycle_1	0.8255
15880	2	cycle_1	0.797729
15880	2	cycle_1	0.813599
15880	2	cycle_1	0.800171
15880	2	cycle_1	0.823669
15880	2	cycle_1	0.8078
15880	2	cycle_1	0.759277
15880	2	cycle_1	0.792236
15880	2	cycle_1	0.731506
15880	2	cycle_1	0.792542
15880	2	cycle_1	0.72113
15880	2	cycle_1	0.7901
15880	2	cycle_1	0.785522
15880.1	2	cycle_1	0.787964
15880.1	2	cycle_1	0.749817
15880.1	2	cycle_1	0.79895
15880.1	2	cycle_1	0.808411
15880.1	2	cycle_1	0.805664
15880.1	2	cycle_1	0.802917
15880.1	2	cycle_1	0.806274
15880.1	2	cycle_1	0.79071
15880.1	2	cycle_1	0.798035
15880.1	2	cycle_1	0.817871
15880.1	2	cycle_1	0.802307
15880.1	2	cycle_1	0.797424
15880.1	2	cycle_1	0.784607
15880.1	2	cycle_1	737
15880.2	2	cycle_1	0.507202
15880.2	2	cycle_1	0.783386
15880.2	2	cycle_1	0.770264
15880.2	2	cycle_1	0.730896
15880.2	2	cycle_1	0.788574
15880.2	2	cycle_1	0.770264
15880.2	2	cycle_1	0.775757
15880.3	2	cycle_1	0.782776
15880.3	2	cycle_1	0.769043
15880.3	2	cycle_1	0.76355
15880.3	2	cycle_1	0.769958
15880.3	2	cycle_1	0.779724
15880.3	2	cycle_1	0.780029
15880.3	2	cycle_1	0.773315
15880.3	2	cycle_1	0.800171
15880.3	2	cycle_1	0.768433
15880.3	2	cycle_1	0.803528
15880.4	2	cycle_1	0.799561
15880.4	2	cycle_1	0.721741
15880.4	2	cycle_1	0.828857
15880.4	2	cycle_1	0.845642
15880.4	2	cycle_1	0.837708
15880.4	2	cycle_1	0.832825
15880.4	2	cycle_1	0.818787
15880.4	2	cycle_1	0.826111
15880.4	2	cycle_1	0.812378
15880.4	2	cycle_1	0.817261
15880.4	2	cycle_1	0.820923
15880.4	2	cycle_1	0.76416
15880.4	2	cycle_1	0.835266
15880.4	2	cycle_1	0.844727
15880.4	2	cycle_1	0.844727
15880.5	2	cycle_1	0.84137
15880.5	2	cycle_1	0.831909
15880.5	2	cycle_1	0.827026
15880.5	2	cycle_1	0.827637
15880.5	2	cycle_1	0.804443
15880.5	2	cycle_1	0.811462
15880.5	2	cycle_1	0.819092
15880.5	2	cycle_1	0.830078
15880.5	2	cycle_1	0.777588
15880.5	2	cycle_1	0.813904
15880.5	2	cycle_1	0.604248
15880.5	2	cycle_1	0.821533
15880.6	2	cycle_1	0.823975
15880.6	2	cycle_1	0.774536
15880.6	2	cycle_1	0.824585
15880.6	2	cycle_1	0.8255
15880.6	2	cycle_1	0.84137
15880.6	2	cycle_1	0.834045
15880.6	2	cycle_1	0.803528
15880.6	2	cycle_1	0.800476
15880.6	2	cycle_1	0.807495
15880.6	2	cycle_1	0.804443
15880.6	2	cycle_1	0.751038
15880.6	2	cycle_1	0.740967
15880.6	2	cycle_1	0.789185
15880.6	2	cycle_1	0.771179
15880.7	2	cycle_1	0.797729
15880.7	2	cycle_1	0.815125
15880.7	2	cycle_1	0.786438
15880.7	2	cycle_1	0.794678
15880.7	2	cycle_1	0.810852
15880.7	2	cycle_1	0.7901
15880.7	2	cycle_1	0.791016
15880.7	2	cycle_1	0.788879
15880.7	2	cycle_1	0.699463
15880.7	2	cycle_1	0.808105
15880.7	2	cycle_1	0.795898
15880.7	2	cycle_1	0.752258
15880.8	2	cycle_1	0.802612
15880.8	2	cycle_1	0.813904
15880.8	2	cycle_1	0.817261
15880.8	2	cycle_1	0.770569
15880.8	2	cycle_1	0.82428
15880.8	2	cycle_1	0.826721
15880.8	2	cycle_1	0.834656
15880.8	2	cycle_1	0.846252
15880.8	2	cycle_1	0.862122
15880.8	2	cycle_1	0.820618
15880.8	2	cycle_1	0.81665
15880.8	2	cycle_1	0.805359
15880.8	2	cycle_1	0.802917
15880.9	2	cycle_1	0.793457
15880.9	2	cycle_1	0.778503
15880.9	2	cycle_1	0.804443
15880.9	2	cycle_1	0.794983
15880.9	2	cycle_1	0.799255
15880.9	2	cycle_1	0.741577
15880.9	2	cycle_1	0.801392
15880.9	2	cycle_1	0.796814
15880.9	2	cycle_1	0.802917
15880.9	2	cycle_1	0.799255
15880.9	2	cycle_1	0.788574
15880.9	2	cycle_1	0.776062
15881	2	cycle_1	0.733643
15881	2	cycle_1	0.783081
15881	2	cycle_1	0.768433
15881	2	cycle_1	0.791626
15881	2	cycle_1	0.718994
15881	2	cycle_1	0.778503
15881	2	cycle_1	0.78186
15881	2	cycle_1	0.767517
15881	2	cycle_1	0.775452
15881	2	cycle_1	0.771179
15881	2	cycle_1	0.782776
15881	2	cycle_1	0.770874
15881	2	cycle_1	0.786133
15881.1	2	cycle_1	0.386658
15881.1	2	cycle_1	0.709534
15881.1	2	cycle_1	0.78125
15881.1	2	cycle_1	0.776672
15881.1	2	cycle_1	0.786438
15881.1	2	cycle_1	0.784302
15881.1	2	cycle_1	0.783386
15881.1	2	cycle_1	0.787354
15881.1	2	cycle_1	0.796204
15881.1	2	cycle_1	0.782166
15881.1	2	cycle_1	0.507812
15881.1	2	cycle_1	0.764465
15881.1	2	cycle_1	0.755615
15881.1	2	cycle_1	0.705566
15881.1	2	cycle_1	0.768433
15881.1	2	cycle_1	0.783081
15881.1	2	cycle_1	0.781555
15881.2	2	cycle_1	0.690002
15881.2	2	cycle_1	0.774536
15881.2	2	cycle_1	0.703125
15881.2	2	cycle_1	0.770264
15881.2	2	cycle_1	0.768738
15881.2	2	cycle_1	0.704956
15881.2	2	cycle_1	0.763855
15881.2	2	cycle_1	0.255432
15881.2	2	cycle_1	0.696106
15881.2	2	cycle_1	0.698242
15881.2	2	cycle_1	0.761108
15881.2	2	cycle_1	0.704956
15881.3	2	cycle_1	0.765381
15881.3	2	cycle_1	0.773926
15881.3	2	cycle_1	0.777283
15881.3	2	cycle_1	0.684814
15881.3	2	cycle_1	0.712891
15881.3	2	cycle_1	0.791016
15881.3	2	cycle_1	0.710449
15881.3	2	cycle_1	0.772095
15881.3	2	cycle_1	0.772095
15881.3	2	cycle_1	0.776672
15881.3	2	cycle_1	0.764465
15881.3	2	cycle_1	0.768433
15881.3	2	cycle_1	0.709534
15881.3	2	cycle_1	0.709534
15881.4	2	cycle_1	0.487976
15881.4	2	cycle_1	0.766602
15881.4	2	cycle_1	0.769043
15881.4	2	cycle_1	0.775757
15881.4	2	cycle_1	0.765686
15881.4	2	cycle_1	0.750427
15881.4	2	cycle_1	0.747986
15881.4	2	cycle_1	0.66925
15881.4	2	cycle_1	0.679016
15881.4	2	cycle_1	0.706787
15881.4	2	cycle_1	0.796509
15881.4	2	cycle_1	0.830994
15881.4	2	cycle_1	0.802612
15881.5	2	cycle_1	0.791626
15881.5	2	cycle_1	0.78125
15881.5	2	cycle_1	0.780334
15881.5	2	cycle_1	0.776978
15881.5	2	cycle_1	0.713806
15881.5	2	cycle_1	0.78949
15881.5	2	cycle_1	0.603638
15881.5	2	cycle_1	0.82489
15881.5	2	cycle_1	0.824585
15881.5	2	cycle_1	0.837402
15881.5	2	cycle_1	0.839539
15881.5	2	cycle_1	0.698242
15881.5	2	cycle_1	0.763245
15881.5	2	cycle_1	0.797729
15881.5	2	cycle_1	0.798035
15881.5	2	cycle_1	0.655212
15881.5	2	cycle_1	0.721436
15881.6	2	cycle_1	0.692444
15881.6	2	cycle_1	0.804749
15881.6	2	cycle_1	0.722656
15881.6	2	cycle_1	0.791016
15881.6	2	cycle_1	0.797119
15881.6	2	cycle_1	0.733032
15881.6	2	cycle_1	0.776367
15881.6	2	cycle_1	0.784912
15881.6	2	cycle_1	0.814514
15881.6	2	cycle_1	0.812988
15881.6	2	cycle_1	0.803528
15881.6	2	cycle_1	0.800476
15881.7	2	cycle_1	0.692749
15881.7	2	cycle_1	0.80719
15881.7	2	cycle_1	0.806885
15881.7	2	cycle_1	0.738525
15881.7	2	cycle_1	0.816345
15881.7	2	cycle_1	0.821228
15881.7	2	cycle_1	0.786743
15881.7	2	cycle_1	0.738525
15881.7	2	cycle_1	0.794373
15881.7	2	cycle_1	0.778503
15881.7	2	cycle_1	0.786438
15881.7	2	cycle_1	0.789185
15881.7	2	cycle_1	0.800171
15881.7	2	cycle_1	0.787354
15881.7	2	cycle_1	0.733337
15881.8	2	cycle_1	0.814819
15881.8	2	cycle_1	0.765076
15881.8	2	cycle_1	0.776978
15881.8	2	cycle_1	0.69519
15881.9	2	cycle_1	0.780029
15881.9	2	cycle_1	0.779114
15881.9	2	cycle_1	0.766907
15881.9	2	cycle_1	0.76416
15881.9	2	cycle_1	0.632324
15881.9	2	cycle_1	0.787659
15881.9	2	cycle_1	0.762024
15881.9	2	cycle_1	0.773621
15881.9	2	cycle_1	0.753174
15881.9	2	cycle_1	0.752258
15882	2	cycle_1	0.777588
15882	2	cycle_1	0.753479
15882	2	cycle_1	0.754089
15882	2	cycle_1	0.663452
15882	2	cycle_1	0.751648
15882	2	cycle_1	0.767822
15882	2	cycle_1	0.750122
15882	2	cycle_1	0.761108
15882	2	cycle_1	0.674438
15882	2	cycle_1	0.680237
15882	2	cycle_1	0.766602
15882	2	cycle_1	0.762024
15882	2	cycle_1	0.709229
15882	2	cycle_1	0.683594
15882	2	cycle_1	0.788879
15882	2	cycle_1	0.747375
15882	2	cycle_1	0.756226
15882	2	cycle_1	0.767517
15882	2	cycle_1	0.747986
15882	2	cycle_1	0.753174
15882	2	cycle_1	0.757446
15882	2	cycle_1	0.743713
15882	2	cycle_1	0.769348
15882.1	2	cycle_1	0.772705
15882.1	2	cycle_1	0.661316
15882.1	2	cycle_1	0.766907
15882.1	2	cycle_1	0.756226
15882.1	2	cycle_1	0.744324
15882.1	2	cycle_1	0.742493
15882.1	2	cycle_1	0.76416
15882.1	2	cycle_1	0.759277
15882.1	2	cycle_1	0.751343
15882.1	2	cycle_1	0.762024
15882.1	2	cycle_1	0.741272
15882.1	2	cycle_1	0.76355
15882.1	2	cycle_1	0.741882
15882.1	2	cycle_1	0.484619
15882.1	2	cycle_1	0.74585
15882.1	2	cycle_1	0.754395
15882.1	2	cycle_1	0.762024
15882.1	2	cycle_1	0.71167
15882.1	2	cycle_1	0.759888
15882.2	2	cycle_1	0.753784
15882.2	2	cycle_1	0.767822
15882.2	2	cycle_1	0.735779
15882.2	2	cycle_1	0.7547
15882.2	2	cycle_1	0.749817
15882.2	2	cycle_1	0.787048
15882.2	2	cycle_1	0.589294
15882.2	2	cycle_1	0.778503
15882.2	2	cycle_1	0.771484
15882.2	2	cycle_1	0.784302
15882.2	2	cycle_1	0.776672
15882.2	2	cycle_1	0.822144
15882.2	2	cycle_1	0.829163
15882.2	2	cycle_1	0.834351
15882.2	2	cycle_1	0.84137
15882.2	2	cycle_1	0.766602
15882.2	2	cycle_1	0.811157
15882.2	2	cycle_1	0.795898
15882.2	2	cycle_1	0.79071
15882.2	2	cycle_1	0.797424
15882.2	2	cycle_1	0.797119
15882.2	2	cycle_1	0.789795
15882.2	2	cycle_1	0.609741
15882.3	2	cycle_1	0.806274
15882.3	2	cycle_1	0.812378
15882.3	2	cycle_1	0.813599
15882.3	2	cycle_1	0.812683
15882.3	2	cycle_1	0.810242
15882.3	2	cycle_1	0.801086
15882.3	2	cycle_1	0.802917
15882.3	2	cycle_1	0.801086
15882.3	2	cycle_1	0.814514
15882.3	2	cycle_1	0.774231
15882.3	2	cycle_1	0.814209
15882.3	2	cycle_1	0.815735
15882.3	2	cycle_1	0.798645
15882.3	2	cycle_1	0.805969
15882.3	2	cycle_1	0.803223
15882.3	2	cycle_1	0.822144
15882.3	2	cycle_1	0.817871
15882.3	2	cycle_1	0.811768
15882.4	2	cycle_1	0.810242
15882.4	2	cycle_1	0.805664
15882.4	2	cycle_1	0.755005
15882.4	2	cycle_1	0.802307
15882.4	2	cycle_1	0.798645
15882.4	2	cycle_1	0.793457
15882.4	2	cycle_1	0.803528
15882.4	2	cycle_1	0.810242
15882.4	2	cycle_1	0.785217
15882.4	2	cycle_1	0.784912
15882.4	2	cycle_1	0.79071
15882.4	2	cycle_1	0.790405
15882.4	2	cycle_1	0.808411
15882.4	2	cycle_1	0.794067
15882.4	2	cycle_1	0.788879
15882.4	2	cycle_1	0.73822
15882.4	2	cycle_1	0.778809
15882.4	2	cycle_1	0.783691
15882.4	2	cycle_1	0.797119
15882.4	2	cycle_1	0.732117
15882.4	2	cycle_1	0.817871
15882.4	2	cycle_1	0.811462
15882.4	2	cycle_1	0.547485
15882.4	2	cycle_1	0.79071
15882.5	2	cycle_1	0.782471
15882.5	2	cycle_1	0.779724
15882.5	2	cycle_1	0.793457
15882.5	2	cycle_1	0.792236
15882.5	2	cycle_1	0.796509
15882.5	2	cycle_1	0.783386
15882.5	2	cycle_1	0.765381
15882.5	2	cycle_1	0.767822
15882.5	2	cycle_1	0.713501
15882.5	2	cycle_1	0.793762
15882.5	2	cycle_1	0.778503
15882.5	2	cycle_1	0.777893
15882.5	2	cycle_1	0.782166
15882.5	2	cycle_1	0.789795
15882.5	2	cycle_1	0.791016
15882.5	2	cycle_1	0.299988
15882.5	2	cycle_1	0.805359
15882.5	2	cycle_1	0.789185
15882.5	2	cycle_1	0.802307
15882.5	2	cycle_1	0.805359
15882.5	2	cycle_1	0.718384
15882.6	2	cycle_1	0.800171
15882.6	2	cycle_1	0.806274
15882.6	2	cycle_1	0.802612
15882.6	2	cycle_1	0.816345
15882.6	2	cycle_1	0.813599
15882.6	2	cycle_1	0.82489
15882.6	2	cycle_1	0.813904
15882.6	2	cycle_1	0.765686
15882.6	2	cycle_1	0.812683
15882.6	2	cycle_1	0.826721
15882.6	2	cycle_1	0.797424
15882.6	2	cycle_1	0.834656
15882.6	2	cycle_1	0.797729
15882.6	2	cycle_1	0.817261
15882.6	2	cycle_1	0.827942
15882.6	2	cycle_1	0.839233
15882.6	2	cycle_1	0.795898
15882.6	2	cycle_1	0.822449
15882.6	2	cycle_1	0.53833
15882.6	2	cycle_1	0.814514
15882.6	2	cycle_1	0.808411
15882.6	2	cycle_1	0.818787
15882.6	2	cycle_1	0.799255
15882.6	2	cycle_1	0.802307
15882.7	2	cycle_1	0.715332
15882.7	2	cycle_1	0.813293
15882.7	2	cycle_1	0.739136
15882.7	2	cycle_1	0.813904
15882.7	2	cycle_1	0.785522
15882.7	2	cycle_1	0.786133
15882.7	2	cycle_1	0.818481
15882.7	2	cycle_1	0.801086
15882.7	2	cycle_1	0.711975
15882.7	2	cycle_1	0.387268
15882.7	2	cycle_1	0.748291
15882.7	2	cycle_1	0.747375
15882.7	2	cycle_1	0.736694
15882.7	2	cycle_1	0.829773
15882.7	2	cycle_1	0.802612
15882.7	2	cycle_1	0.688171
15882.7	2	cycle_1	0.837402
15882.7	2	cycle_1	0.827637
15882.7	2	cycle_1	0.756836
15882.7	2	cycle_1	0.792847
15882.8	2	cycle_1	0.772705
15882.8	2	cycle_1	0.817871
15882.8	2	cycle_1	0.692749
15882.8	2	cycle_1	0.828247
15882.8	2	cycle_1	0.809937
15882.8	2	cycle_1	0.782166
15882.8	2	cycle_1	0.811462
15882.8	2	cycle_1	0.814819
15882.8	2	cycle_1	0.796509
15882.8	2	cycle_1	0.818787
15882.8	2	cycle_1	0.822754
15882.8	2	cycle_1	0.820007
15882.8	2	cycle_1	0.819397
15882.8	2	cycle_1	0.527344
15882.8	2	cycle_1	0.81665
15882.8	2	cycle_1	0.756531
15882.8	2	cycle_1	0.805664
15882.8	2	cycle_1	0.812988
15882.8	2	cycle_1	0.795898
15882.8	2	cycle_1	0.809326
15882.8	2	cycle_1	0.812378
15882.8	2	cycle_1	0.77179
15882.8	2	cycle_1	0.809631
15882.8	2	cycle_1	0.808411
15882.8	2	cycle_1	0.780029
15882.9	2	cycle_1	0.794373
15882.9	2	cycle_1	0.804443
15882.9	2	cycle_1	0.782166
15882.9	2	cycle_1	0.796204
15882.9	2	cycle_1	0.788879
15882.9	2	cycle_1	0.80658
15882.9	2	cycle_1	0.753479
15882.9	2	cycle_1	0.796814
15882.9	2	cycle_1	0.797119
15882.9	2	cycle_1	0.798035
15882.9	2	cycle_1	0.802612
15882.9	2	cycle_1	0.751648
15882.9	2	cycle_1	0.758057
15882.9	2	cycle_1	0.751343
15882.9	2	cycle_1	0.744324
15882.9	2	cycle_1	0.801086
15882.9	2	cycle_1	0.786743
15882.9	2	cycle_1	0.791626
15882.9	2	cycle_1	0.79895
15882.9	2	cycle_1	0.794678
15883	2	cycle_1	0.777893
15883	2	cycle_1	0.735779
15883	2	cycle_1	0.791321
15883	2	cycle_1	0.780029
15883	2	cycle_1	0.752258
15883	2	cycle_1	0.786743
15883	2	cycle_1	0.796204
15883	2	cycle_1	0.794067
15883	2	cycle_1	0.782166
15883	2	cycle_1	0.771179
15883	2	cycle_1	0.772705
15883	2	cycle_1	0.78064
15883	2	cycle_1	0.78064
15883	2	cycle_1	0.785522
15883	2	cycle_1	0.742187
15883	2	cycle_1	0.805969
15883	2	cycle_1	0.751343
15883	2	cycle_1	0.808716
15883	2	cycle_1	0.79834
15883.1	2	cycle_1	0.8255
15883.1	2	cycle_1	0.823364
15883.1	2	cycle_1	0.816345
15883.1	2	cycle_1	0.782166
15883.1	2	cycle_1	0.818176
15883.1	2	cycle_1	0.809631
15883.1	2	cycle_1	0.837402
15883.1	2	cycle_1	0.837708
15883.1	2	cycle_1	0.878601
15883.1	2	cycle_1	0.892334
15883.1	2	cycle_1	0.900269
15883.1	2	cycle_1	0.861206
15883.1	2	cycle_1	0.846558
15883.1	2	cycle_1	0.855408
15883.1	2	cycle_1	0.801697
15883.1	2	cycle_1	0.756836
15883.1	2	cycle_1	0.845337
15883.1	2	cycle_1	0.834351
15883.1	2	cycle_1	0.860596
15883.1	2	cycle_1	0.856018
15883.1	2	cycle_1	0.853271
15883.1	2	cycle_1	0.84259
15883.1	2	cycle_1	0.835266
15883.1	2	cycle_1	0.844116
15883.2	2	cycle_1	0.845032
15883.2	2	cycle_1	0.837708
15883.2	2	cycle_1	0.621338
15883.2	2	cycle_1	0.812988
15883.2	2	cycle_1	0.847168
15883.2	2	cycle_1	0.835876
15883.2	2	cycle_1	0.846558
15883.2	2	cycle_1	0.829468
15883.2	2	cycle_1	0.827332
15883.2	2	cycle_1	0.834961
15883.2	2	cycle_1	0.338135
15883.2	2	cycle_1	0.828857
15883.2	2	cycle_1	0.827637
15883.2	2	cycle_1	0.823669
15883.2	2	cycle_1	0.821228
15883.2	2	cycle_1	0.830688
15883.2	2	cycle_1	0.823364
15883.2	2	cycle_1	0.792542
15883.2	2	cycle_1	0.81543
15883.3	2	cycle_1	0.821533
15883.3	2	cycle_1	0.828552
15883.3	2	cycle_1	0.823975
15883.3	2	cycle_1	0.809937
15883.3	2	cycle_1	0.805969
15883.3	2	cycle_1	0.821533
15883.3	2	cycle_1	0.763245
15883.3	2	cycle_1	0.828247
15883.3	2	cycle_1	0.810852
15883.3	2	cycle_1	0.79895
15883.3	2	cycle_1	0.829468
15883.3	2	cycle_1	0.763855
15883.3	2	cycle_1	0.791626
15883.3	2	cycle_1	0.799866
15883.3	2	cycle_1	0.797729
15883.3	2	cycle_1	0.808105
15883.3	2	cycle_1	0.819397
15883.3	2	cycle_1	0.817566
15883.3	2	cycle_1	0.324097
15883.3	2	cycle_1	0.81604
15883.3	2	cycle_1	0.809326
15883.3	2	cycle_1	0.463257
15883.3	2	cycle_1	0.829773
15883.3	2	cycle_1	0.658264
15883.3	2	cycle_1	0.812988
15883.4	2	cycle_1	0.827942
15883.4	2	cycle_1	0.827942
15883.4	2	cycle_1	0.814209
15883.4	2	cycle_1	0.785522
15883.4	2	cycle_1	0.780334
15883.4	2	cycle_1	0.795288
15883.4	2	cycle_1	0.801697
15883.4	2	cycle_1	0.772705
15883.4	2	cycle_1	0.743408
15883.4	2	cycle_1	0.852966
15883.4	2	cycle_1	0.861206
15883.4	2	cycle_1	0.852661
15883.4	2	cycle_1	0.867004
15883.4	2	cycle_1	0.839539
15883.4	2	cycle_1	0.823059
15883.4	2	cycle_1	0.681763
15883.4	2	cycle_1	0.85022
15883.4	2	cycle_1	0.837402
15883.4	2	cycle_1	0.846252
15883.4	2	cycle_1	0.844116
15883.4	2	cycle_1	0.839233
15883.4	2	cycle_1	0.835571
15883.5	2	cycle_1	0.824585
15883.5	2	cycle_1	0.846252
15883.5	2	cycle_1	0.822449
15883.5	2	cycle_1	0.838013
15883.5	2	cycle_1	0.596924
15883.5	2	cycle_1	0.817871
15883.5	2	cycle_1	0.812683
15883.5	2	cycle_1	0.828857
15883.5	2	cycle_1	0.817871
15883.5	2	cycle_1	0.81543
15883.5	2	cycle_1	0.830078
15883.5	2	cycle_1	0.803528
15883.5	2	cycle_1	0.830383
15883.5	2	cycle_1	0.820618
15883.5	2	cycle_1	0.849304
15883.5	2	cycle_1	0.782166
15883.5	2	cycle_1	0.815125
15883.5	2	cycle_1	0.815735
15883.5	2	cycle_1	0.817871
15883.5	2	cycle_1	0.831909
15883.5	2	cycle_1	0.812378
15883.5	2	cycle_1	0.818787
15883.5	2	cycle_1	0.840759
15883.5	2	cycle_1	0.82428
15883.5	2	cycle_1	0.81604
15883.6	2	cycle_1	0.803833
15883.6	2	cycle_1	0.820618
15883.6	2	cycle_1	0.833435
15883.6	2	cycle_1	0.810242
15883.6	2	cycle_1	0.777588
15883.6	2	cycle_1	0.820618
15883.6	2	cycle_1	0.811462
15883.6	2	cycle_1	0.826721
15883.6	2	cycle_1	0.823059
15883.6	2	cycle_1	0.696716
15883.6	2	cycle_1	0.809021
15883.6	2	cycle_1	0.803833
15883.6	2	cycle_1	0.776367
15883.6	2	cycle_1	0.810547
15883.6	2	cycle_1	0.808411
15883.6	2	cycle_1	0.756836
15883.6	2	cycle_1	0.794983
15883.6	2	cycle_1	0.811157
15883.6	2	cycle_1	0.814514
15883.6	2	cycle_1	0.796509
15883.6	2	cycle_1	0.823059
15883.6	2	cycle_1	0.811157
15883.6	2	cycle_1	0.794678
15883.7	2	cycle_1	0.802917
15883.7	2	cycle_1	0.782166
15883.7	2	cycle_1	0.802002
15883.7	2	cycle_1	0.800171
15883.7	2	cycle_1	0.808411
15883.7	2	cycle_1	0.757751
15883.7	2	cycle_1	0.791016
15883.7	2	cycle_1	0.789185
15883.7	2	cycle_1	0.820923
15883.7	2	cycle_1	0.367126
15883.7	2	cycle_1	0.820312
15883.7	2	cycle_1	0.820312
15883.7	2	cycle_1	0.788879
15883.7	2	cycle_1	0.832825
15883.7	2	cycle_1	0.812073
15883.7	2	cycle_1	0.82428
15883.7	2	cycle_1	0.708313
15883.7	2	cycle_1	0.700989
15883.7	2	cycle_1	0.790405
15883.7	2	cycle_1	0.805664
15883.7	2	cycle_1	0.82489
15883.7	2	cycle_1	0.800171
15883.8	2	cycle_1	0.807495
15883.8	2	cycle_1	0.812683
15883.8	2	cycle_1	0.817261
15883.8	2	cycle_1	0.805359
15883.8	2	cycle_1	0.809021
15883.8	2	cycle_1	0.818481
15883.8	2	cycle_1	0.424805
15883.8	2	cycle_1	0.818481
15883.8	2	cycle_1	0.811462
15883.8	2	cycle_1	0.825195
15883.8	2	cycle_1	0.820923
15883.8	2	cycle_1	0.78064
15883.8	2	cycle_1	0.805054
15883.8	2	cycle_1	0.827026
15883.8	2	cycle_1	0.816956
15883.8	2	cycle_1	0.814819
15883.8	2	cycle_1	0.800476
15883.8	2	cycle_1	0.811768
15883.8	2	cycle_1	0.837402
15883.8	2	cycle_1	0.812988
15883.8	2	cycle_1	0.760498
15883.8	2	cycle_1	0.830383
15883.8	2	cycle_1	0.740051
15883.8	2	cycle_1	0.81543
15883.8	2	cycle_1	0.81543
15883.9	2	cycle_1	0.805969
15883.9	2	cycle_1	0.429077
15883.9	2	cycle_1	0.80719
15883.9	2	cycle_1	0.81543
15883.9	2	cycle_1	0.808411
15883.9	2	cycle_1	0.820923
15883.9	2	cycle_1	0.796204
15883.9	2	cycle_1	0.814819
15883.9	2	cycle_1	0.774536
15883.9	2	cycle_1	0.805054
15883.9	2	cycle_1	0.806274
15883.9	2	cycle_1	0.801086
15883.9	2	cycle_1	0.805969
15883.9	2	cycle_1	0.532227
15883.9	2	cycle_1	0.758667
15883.9	2	cycle_1	0.633545
15883.9	2	cycle_1	0.782776
15883.9	2	cycle_1	0.815125
15883.9	2	cycle_1	0.797119
15883.9	2	cycle_1	0.747375
15883.9	2	cycle_1	0.802002
15883.9	2	cycle_1	0.802307
15884	2	cycle_1	0.798035
15884	2	cycle_1	0.791016
15884	2	cycle_1	0.794067
15884	2	cycle_1	0.784912
15884	2	cycle_1	0.777893
15884	2	cycle_1	0.785828
15884	2	cycle_1	0.645752
15884	2	cycle_1	0.78125
15884	2	cycle_1	0.783691
15884	2	cycle_1	0.757141
15884	2	cycle_1	0.773926
15884	2	cycle_1	0.655212
15884	2	cycle_1	0.776672
15884	2	cycle_1	0.778198
15884	2	cycle_1	0.822144
15884	2	cycle_1	0.767517
15884	2	cycle_1	0.809937
15884	2	cycle_1	0.834045
15884	2	cycle_1	0.826111
15884	2	cycle_1	0.823669
15884	2	cycle_1	0.814209
15884	2	cycle_1	0.777283
15884	2	cycle_1	0.819092
15884	2	cycle_1	0.776367
15884	2	cycle_1	0.686646
15884	2	cycle_1	0.693054
15884	2	cycle_1	0.512085
15884.1	2	cycle_1	0.479736
15884.1	2	cycle_1	0.487366
15884.1	2	cycle_1	0.493469
15884.1	2	cycle_1	0.42511
15884.1	2	cycle_1	0.375977
15884.1	2	cycle_1	0.329285
15884.1	2	cycle_1	0.248108
15884.1	2	cycle_1	0.296936
15884.1	2	cycle_1	0.475769
15884.1	2	cycle_1	0.567627
15884.1	3	cycle_1	0.637207
15887	3	cycle_1	0.317993
15887	3	cycle_1	0.536499
15887	3	cycle_1	0.812988
15887	3	cycle_1	0.695801
15887	3	cycle_1	0.781555
15887	3	cycle_1	0.684509
15887.1	3	cycle_1	0.758057
15887.1	3	cycle_1	0.762939
15887.1	3	cycle_1	0.70282
15887.1	3	cycle_1	0.724792
15887.1	3	cycle_1	0.771484
15887.1	3	cycle_1	0.782166
15887.1	3	cycle_1	0.769348
15887.1	3	cycle_1	0.731812
15887.1	3	cycle_1	0.712585
15887.1	3	cycle_1	0.705872
15887.1	3	cycle_1	0.657959
15887.1	3	cycle_1	0.67688
15887.1	3	cycle_1	0.689392
15887.1	3	cycle_1	0.698547
15887.1	3	cycle_1	0.723267
15887.1	3	cycle_1	0.712585
15887.2	3	cycle_1	0.710754
15887.2	3	cycle_1	0.69397
15887.2	3	cycle_1	0.68512
15887.2	3	cycle_1	0.703125
15887.2	3	cycle_1	0.682068
15887.2	3	cycle_1	0.669861
15887.2	3	cycle_1	0.681152
15887.2	3	cycle_1	0.66864
15887.2	3	cycle_1	0.673523
15887.2	3	cycle_1	0.659485
15887.2	3	cycle_1	0.668945
15887.2	3	cycle_1	0.656738
15887.2	3	cycle_1	0.67749
15887.2	3	cycle_1	0.219421
15887.2	3	cycle_1	0.696716
15887.2	3	cycle_1	0.681152
15887.2	3	cycle_1	0.672913
15887.2	3	cycle_1	0.701294
15887.3	3	cycle_1	0.722961
15887.3	3	cycle_1	0.697937
15887.3	3	cycle_1	0.679321
15887.3	3	cycle_1	0.704041
15887.3	3	cycle_1	0.738831
15887.3	3	cycle_1	0.752869
15887.3	3	cycle_1	0.787964
15887.3	3	cycle_1	0.73822
15887.3	3	cycle_1	0.811462
15887.3	3	cycle_1	0.745239
15887.3	3	cycle_1	0.831909
15887.3	3	cycle_1	0.813904
15887.3	3	cycle_1	0.837097
15887.4	3	cycle_1	0.848694
15887.4	3	cycle_1	0.538025
15887.4	3	cycle_1	0.762634
15887.4	3	cycle_1	0.816345
15887.4	3	cycle_1	0.833435
15887.4	3	cycle_1	0.836792
15887.4	3	cycle_1	0.821838
15887.4	3	cycle_1	0.851746
15887.4	3	cycle_1	0.873718
15887.4	3	cycle_1	0.58136
15887.4	3	cycle_1	0.966797
15887.4	3	cycle_1	0.950928
15887.4	3	cycle_1	0.835571
15887.4	3	cycle_1	0.942993
15887.4	3	cycle_1	0.909729
15887.4	3	cycle_1	0.828247
15887.4	3	cycle_1	0.872192
15887.4	3	cycle_1	0.864258
15887.5	3	cycle_1	0.865784
15887.5	3	cycle_1	0.856323
15887.5	3	cycle_1	0.7724
15887.5	3	cycle_1	0.874329
15887.5	3	cycle_1	0.868225
15887.5	3	cycle_1	0.859375
15887.5	3	cycle_1	0.858459
15887.5	3	cycle_1	0.859985
15887.5	3	cycle_1	0.565186
15887.5	3	cycle_1	0.854492
15887.5	3	cycle_1	0.848083
15887.5	3	cycle_1	0.85907
15887.6	3	cycle_1	0.853882
15887.6	3	cycle_1	0.845642
15887.6	3	cycle_1	0.837097
15887.6	3	cycle_1	0.822449
15887.6	3	cycle_1	0.565186
15887.6	3	cycle_1	0.816956
15887.6	3	cycle_1	0.827637
15887.6	3	cycle_1	0.834351
15887.6	3	cycle_1	0.814514
15887.6	3	cycle_1	0.838623
15887.6	3	cycle_1	0.837708
15887.6	3	cycle_1	0.826111
15887.6	3	cycle_1	0.829163
15887.6	3	cycle_1	0.834351
15887.6	3	cycle_1	0.820007
15887.6	3	cycle_1	0.81604
15887.6	3	cycle_1	0.814514
15887.7	3	cycle_1	0.830994
15887.7	3	cycle_1	0.79834
15887.7	3	cycle_1	0.794067
15887.7	3	cycle_1	0.804443
15887.7	3	cycle_1	0.807495
15887.7	3	cycle_1	0.8078
15887.7	3	cycle_1	0.819092
15887.7	3	cycle_1	0.818176
15887.7	3	cycle_1	0.809021
15887.7	3	cycle_1	0.819092
15887.7	3	cycle_1	0.783081
15887.7	3	cycle_1	0.775757
15887.7	3	cycle_1	0.79834
15887.7	3	cycle_1	0.253906
15887.8	3	cycle_1	0.801086
15887.8	3	cycle_1	0.606384
15887.8	3	cycle_1	0.257263
15887.8	3	cycle_1	0.812988
15887.8	3	cycle_1	0.802612
15887.8	3	cycle_1	0.802917
15887.8	3	cycle_1	0.784302
15887.8	3	cycle_1	0.817871
15887.8	3	cycle_1	0.253906
15887.8	3	cycle_1	0.738831
15887.8	3	cycle_1	0.805359
15887.8	3	cycle_1	0.807495
15887.8	3	cycle_1	0.793762
15887.8	3	cycle_1	0.787354
15887.8	3	cycle_1	0.835571
15887.8	3	cycle_1	0.835876
15887.8	3	cycle_1	0.823975
15887.9	3	cycle_1	0.83313
15887.9	3	cycle_1	0.834045
15887.9	3	cycle_1	0.826721
15887.9	3	cycle_1	0.819092
15887.9	3	cycle_1	0.820618
15887.9	3	cycle_1	0.801392
15887.9	3	cycle_1	0.823364
15887.9	3	cycle_1	0.280762
15887.9	3	cycle_1	0.811768
15887.9	3	cycle_1	0.818176
15887.9	3	cycle_1	0.793457
15887.9	3	cycle_1	0.798645
15887.9	3	cycle_1	0.766296
15887.9	3	cycle_1	0.794678
15888	3	cycle_1	0.809937
15888	3	cycle_1	0.830383
15888	3	cycle_1	0.769958
15888	3	cycle_1	0.802307
15888	3	cycle_1	0.811157
15888	3	cycle_1	0.794983
15888	3	cycle_1	0.792542
15888	3	cycle_1	0.804138
15888	3	cycle_1	0.804443
15888	3	cycle_1	0.751648
15888	3	cycle_1	0.789795
15888	3	cycle_1	0.783386
15888	3	cycle_1	0.784607
15888	3	cycle_1	0.717163
15888	3	cycle_1	0.784607
15888	3	cycle_1	0.79071
15888.1	3	cycle_1	0.791016
15888.1	3	cycle_1	0.795898
15888.1	3	cycle_1	0.782471
15888.1	3	cycle_1	0.800171
15888.1	3	cycle_1	0.795288
15888.1	3	cycle_1	0.798645
15888.1	3	cycle_1	0.795898
15888.1	3	cycle_1	0.799561
15888.1	3	cycle_1	0.786743
15888.1	3	cycle_1	0.787048
15888.1	3	cycle_1	0.811462
15888.1	3	cycle_1	0.229492
15888.1	3	cycle_1	0.810547
15888.1	3	cycle_1	0.774231
15888.2	3	cycle_1	0.797119
15888.2	3	cycle_1	0.801392
15888.2	3	cycle_1	0.759277
15888.2	3	cycle_1	0.804443
15888.2	3	cycle_1	0.808716
15888.2	3	cycle_1	0.65094
15888.2	3	cycle_1	0.810242
15888.2	3	cycle_1	0.772095
15888.2	3	cycle_1	0.813904
15888.2	3	cycle_1	0.811462
15888.2	3	cycle_1	0.822754
15888.2	3	cycle_1	0.815125
15888.2	3	cycle_1	0.535278
15888.2	3	cycle_1	0.810852
15888.2	3	cycle_1	0.805359
15888.2	3	cycle_1	0.801697
15888.2	3	cycle_1	0.822449
15888.2	3	cycle_1	0.830383
15888.3	3	cycle_1	0.755615
15888.3	3	cycle_1	0.825806
15888.3	3	cycle_1	0.818481
15888.3	3	cycle_1	0.811462
15888.3	3	cycle_1	0.804138
15888.3	3	cycle_1	0.809326
15888.3	3	cycle_1	0.8078
15888.3	3	cycle_1	0.768433
15888.3	3	cycle_1	0.806274
15888.3	3	cycle_1	0.440674
15888.3	3	cycle_1	0.767822
15888.3	3	cycle_1	0.789185
15888.3	3	cycle_1	0.792542
15888.3	3	cycle_1	0.782471
15888.4	3	cycle_1	0.788574
15888.4	3	cycle_1	0.794373
15888.4	3	cycle_1	0.740662
15888.4	3	cycle_1	0.812073
15888.4	3	cycle_1	0.810242
15888.4	3	cycle_1	0.69397
15888.4	3	cycle_1	0.822449
15888.4	3	cycle_1	0.802612
15888.4	3	cycle_1	0.811768
15888.4	3	cycle_1	0.792542
15888.4	3	cycle_1	0.795898
15888.4	3	cycle_1	0.762024
15888.4	3	cycle_1	0.823364
15888.4	3	cycle_1	0.796204
15888.4	3	cycle_1	0.207214
15888.4	3	cycle_1	0.788574
15888.4	3	cycle_1	0.7901
15888.4	3	cycle_1	0.73822
15888.4	3	cycle_1	0.526733
15888.4	3	cycle_1	0.770874
15888.4	3	cycle_1	0.777893
15888.4	3	cycle_1	0.786133
15888.4	3	cycle_1	0.725708
15888.4	3	cycle_1	0.786743
15888.5	3	cycle_1	0.630188
15888.5	3	cycle_1	0.714111
15888.5	3	cycle_1	0.789795
15888.5	3	cycle_1	0.766296
15888.5	3	cycle_1	0.78949
15888.5	3	cycle_1	0.791016
15888.5	3	cycle_1	0.783997
15888.5	3	cycle_1	0.771484
15888.5	3	cycle_1	0.805054
15888.5	3	cycle_1	0.791931
15888.5	3	cycle_1	0.804138
15888.5	3	cycle_1	0.788269
15888.5	3	cycle_1	0.817261
15888.5	3	cycle_1	0.794067
15888.5	3	cycle_1	0.794373
15888.5	3	cycle_1	0.723877
15888.5	3	cycle_1	0.803223
15888.5	3	cycle_1	0.635986
15888.5	3	cycle_1	0.774231
15888.5	3	cycle_1	0.78949
15888.6	3	cycle_1	0.706787
15888.6	3	cycle_1	0.774841
15888.6	3	cycle_1	0.784302
15888.6	3	cycle_1	0.778503
15888.6	3	cycle_1	0.773926
15888.6	3	cycle_1	0.766296
15888.6	3	cycle_1	0.777893
15888.6	3	cycle_1	0.763245
15888.6	3	cycle_1	0.770264
15888.6	3	cycle_1	0.72052
15888.6	3	cycle_1	0.558167
15888.6	3	cycle_1	0.695496
15888.6	3	cycle_1	0.773926
15888.6	3	cycle_1	0.770874
15888.6	3	cycle_1	0.719299
15888.6	3	cycle_1	0.776062
15888.6	3	cycle_1	0.605164
15888.6	3	cycle_1	0.777893
15888.6	3	cycle_1	0.778809
15888.6	3	cycle_1	0.22644
15888.6	3	cycle_1	0.711365
15888.6	3	cycle_1	0.771484
15888.6	3	cycle_1	0.790405
15888.6	3	cycle_1	0.76416
15888.7	3	cycle_1	0.675049
15888.7	3	cycle_1	0.759888
15888.7	3	cycle_1	0.764465
15888.7	3	cycle_1	0.764771
15888.7	3	cycle_1	0.753479
15888.7	3	cycle_1	0.779419
15888.7	3	cycle_1	0.446167
15888.7	3	cycle_1	0.656128
15888.7	3	cycle_1	0.739746
15888.7	3	cycle_1	0.649719
15888.7	3	cycle_1	0.750427
15888.7	3	cycle_1	0.679016
15888.7	3	cycle_1	0.753174
15888.7	3	cycle_1	0.772705
15888.7	3	cycle_1	0.674744
15888.7	3	cycle_1	0.766602
15888.7	3	cycle_1	0.744019
15888.7	3	cycle_1	0.776062
15888.7	3	cycle_1	0.417786
15888.7	3	cycle_1	0.762939
15888.7	3	cycle_1	0.796204
15888.7	3	cycle_1	0.79834
15888.8	3	cycle_1	0.405579
15888.8	3	cycle_1	0.803223
15888.8	3	cycle_1	0.682983
15888.8	3	cycle_1	0.428467
15888.8	3	cycle_1	0.794678
15888.8	3	cycle_1	0.791931
15888.8	3	cycle_1	0.727234
15888.8	3	cycle_1	0.809326
15888.8	3	cycle_1	0.815125
15888.8	3	cycle_1	0.832825
15888.8	3	cycle_1	0.830078
15888.8	3	cycle_1	0.759583
15888.8	3	cycle_1	0.829468
15888.8	3	cycle_1	0.838623
15888.8	3	cycle_1	0.842285
15888.8	3	cycle_1	0.863037
15888.8	3	cycle_1	0.821228
15888.8	3	cycle_1	0.836487
15888.8	3	cycle_1	0.843506
15888.8	3	cycle_1	0.846863
15888.8	3	cycle_1	0.854492
15888.8	3	cycle_1	0.831909
15888.8	3	cycle_1	0.857544
15888.9	3	cycle_1	0.863647
15888.9	3	cycle_1	0.796509
15888.9	3	cycle_1	0.856628
15888.9	3	cycle_1	0.67688
15888.9	3	cycle_1	0.843811
15888.9	3	cycle_1	0.865479
15888.9	3	cycle_1	0.790405
15888.9	3	cycle_1	0.830383
15888.9	3	cycle_1	0.605164
15888.9	3	cycle_1	0.813904
15888.9	3	cycle_1	0.816956
15888.9	3	cycle_1	0.828247
15888.9	3	cycle_1	0.807495
15888.9	3	cycle_1	0.789795
15888.9	3	cycle_1	0.787048
15888.9	3	cycle_1	0.780945
15888.9	3	cycle_1	0.781555
15888.9	3	cycle_1	0.773926
15888.9	3	cycle_1	0.774841
15888.9	3	cycle_1	0.774231
15888.9	3	cycle_1	0.767517
15888.9	3	cycle_1	0.762939
15888.9	3	cycle_1	0.7724
15889	3	cycle_1	0.694275
15889	3	cycle_1	0.7724
15889	3	cycle_1	0.69458
15889	3	cycle_1	0.769958
15889	3	cycle_1	0.772095
15889	3	cycle_1	0.561218
15889	3	cycle_1	0.757751
15889	3	cycle_1	0.69458
15889	3	cycle_1	0.765381
15889	3	cycle_1	0.753479
15889	3	cycle_1	0.758362
15889	3	cycle_1	0.75592
15889	3	cycle_1	0.756531
15889	3	cycle_1	0.7547
15889	3	cycle_1	0.777283
15889	3	cycle_1	0.766602
15889	3	cycle_1	0.757446
15889	3	cycle_1	0.678406
15889	3	cycle_1	0.760498
15889.1	3	cycle_1	0.749207
15889.1	3	cycle_1	0.679932
15889.1	3	cycle_1	0.754395
15889.1	3	cycle_1	0.740051
15889.1	3	cycle_1	0.665283
15889.1	3	cycle_1	0.747681
15889.1	3	cycle_1	0.748901
15889.1	3	cycle_1	0.742493
15889.1	3	cycle_1	0.614319
15889.1	3	cycle_1	0.747681
15889.1	3	cycle_1	0.761414
15889.1	3	cycle_1	0.696106
15889.1	3	cycle_1	0.708313
15889.1	3	cycle_1	0.744019
15889.1	3	cycle_1	0.744019
15889.1	3	cycle_1	0.760193
15889.1	3	cycle_1	0.744324
15889.1	3	cycle_1	0.757751
15889.1	3	cycle_1	0.745544
15889.1	3	cycle_1	0.473938
15889.1	3	cycle_1	0.746765
15889.1	3	cycle_1	0.740662
15889.1	3	cycle_1	0.758057
15889.1	3	cycle_1	0.750427
15889.2	3	cycle_1	0.750732
15889.2	3	cycle_1	0.743713
15889.2	3	cycle_1	0.735779
15889.2	3	cycle_1	0.749512
15889.2	3	cycle_1	0.661011
15889.2	3	cycle_1	0.677795
15889.2	3	cycle_1	0.735474
15889.2	3	cycle_1	0.654907
15889.2	3	cycle_1	0.549316
15889.2	3	cycle_1	0.736084
15889.2	3	cycle_1	737
15889.2	3	cycle_1	0.563049
15889.2	3	cycle_1	0.755005
15889.2	3	cycle_1	0.660706
15889.2	3	cycle_1	0.735168
15889.2	3	cycle_1	0.737305
15889.2	3	cycle_1	0.73761
15889.2	3	cycle_1	0.740967
15889.2	3	cycle_1	0.739441
15889.2	3	cycle_1	0.751953
15889.3	3	cycle_1	0.663757
15889.3	3	cycle_1	0.679932
15889.3	3	cycle_1	0.734253
15889.3	3	cycle_1	0.735168
15889.3	3	cycle_1	0.732422
15889.3	3	cycle_1	0.632324
15889.3	3	cycle_1	0.71991
15889.3	3	cycle_1	0.72113
15889.3	3	cycle_1	0.398865
15889.3	3	cycle_1	0.739746
15889.3	3	cycle_1	0.571899
15889.3	3	cycle_1	0.758057
15889.3	3	cycle_1	0.744019
15889.3	3	cycle_1	0.745544
15889.3	3	cycle_1	0.743103
15889.3	3	cycle_1	0.747986
15889.3	3	cycle_1	0.739746
15889.3	3	cycle_1	0.752563
15889.3	3	cycle_1	0.756836
15889.3	3	cycle_1	0.759277
15889.3	3	cycle_1	0.78125
15889.3	3	cycle_1	0.829468
15889.3	3	cycle_1	0.803528
15889.3	3	cycle_1	0.721436
15889.4	3	cycle_1	0.787048
15889.4	3	cycle_1	0.798035
15889.4	3	cycle_1	0.722656
15889.4	3	cycle_1	0.819092
15889.4	3	cycle_1	0.812073
15889.4	3	cycle_1	0.826111
15889.4	3	cycle_1	0.204773
15889.4	3	cycle_1	0.797729
15889.4	3	cycle_1	0.812988
15889.4	3	cycle_1	0.78949
15889.4	3	cycle_1	0.729065
15889.4	3	cycle_1	0.788269
15889.4	3	cycle_1	0.800781
15889.4	3	cycle_1	0.791931
15889.4	3	cycle_1	0.784912
15889.4	3	cycle_1	0.787659
15889.4	3	cycle_1	0.785217
15889.4	3	cycle_1	0.797424
15889.4	3	cycle_1	0.797119
15889.4	3	cycle_1	0.758972
15889.4	3	cycle_1	0.801086
15889.4	3	cycle_1	0.792236
[truncated: 89,901 more rows]

## Sheet: Figure3a
Figure 3a: tSNE plot
SampleID	tSNE x	tSNE y	Autosampler Drug	Braille Valves Drug	Ordered Combination	Unordered Combination
Run_3_dT_Trametinib_YM115ReadsPerGene	-3.62291	0.384281	Trametinib	YM155	Trametinib_YM115	Trametinib_YM115
Run_2_dT_Trametinib_DMSOReadsPerGene	-4.52643	1.76191	Trametinib	DMSO	Trametinib_DMSO	DMSO_Trametinib
Run_1_dT_Imatinib_YM115ReadsPerGene	-4.38999	0.134749	Imatinib	YM155	Imatinib_YM115	Imatinib_YM115
Run_1_dT_DMSO_YM115ReadsPerGene	-3.40378	1.27446	DMSO	YM155	DMSO_YM115	DMSO_YM115
Run_2_dT_Trametinib_YM115ReadsPerGene	-4.22055	1.47206	Trametinib	YM155	Trametinib_YM115	Trametinib_YM115
Run_2_dT_YM115_ImatinibReadsPerGene	-4.03155	0.469544	YM155	Imatinib	YM115_Imatinib	Imatinib_YM115
Run_1_dT_Trametinib_DMSOReadsPerGene	-4.49046	1.73741	Trametinib	DMSO	Trametinib_DMSO	DMSO_Trametinib
Run_3_dT_YM115_ImatinibReadsPerGene	-4.17812	0.422167	YM155	Imatinib	YM115_Imatinib	Imatinib_YM115
Run_3_dT_Imatinib_YM115ReadsPerGene	-4.10982	-0.416324	Imatinib	YM155	Imatinib_YM115	Imatinib_YM115
Run_2_dT_DMSO_DMSOReadsPerGene	-3.4867	2.16805	DMSO	DMSO	DMSO_DMSO	DMSO_DMSO
Run_2_dT_Imatinib_YM115ReadsPerGene	-4.591	0.378807	Imatinib	YM155	Imatinib_YM115	Imatinib_YM115
Run_3_dT_DMSO_YM115ReadsPerGene	-4.40999	-0.931636	DMSO	YM155	DMSO_YM115	DMSO_YM115
Run_1_dT_Trametinib_YM115ReadsPerGene	-4.30875	1.35179	Trametinib	YM155	Trametinib_YM115	Trametinib_YM115
Run_2_dT_Trametinib_TrametinibReadsPerGene	-4.75	1.69525	Trametinib	Trametinib	Trametinib_Trametinib	Trametinib_Trametinib
Run_3_dT_DMSO_TrametinibReadsPerGene	-3.04351	0.539332	DMSO	Trametinib	DMSO_Trametinib	DMSO_Trametinib
Run_2_dT_Imatinib_DMSOReadsPerGene	-5.1156	0.537484	Imatinib	DMSO	Imatinib_DMSO	DMSO_Imatinib
Run_3_dT_Imatinib_ImatinibReadsPerGene	-4.90126	-0.225966	Imatinib	Imatinib	Imatinib_Imatinib	Imatinib_Imatinib
Run_3_dT_Imatinib_DMSOReadsPerGene	-5.37815	0.251425	Imatinib	DMSO	Imatinib_DMSO	DMSO_Imatinib
Run_2_dT_DMSO_YM115ReadsPerGene	-3.16686	1.23996	DMSO	YM155	DMSO_YM115	DMSO_YM115
Run_1_dT_DMSO_DMSOReadsPerGene	-4.13717	2.3761	DMSO	DMSO	DMSO_DMSO	DMSO_DMSO
Run_1_dT_YM115_YM115ReadsPerGene	-4.32431	0.598595	YM155	YM155	YM115_YM115	YM115_YM115
Run_1_dT_Imatinib_DMSOReadsPerGene	-5.43272	0.661763	Imatinib	DMSO	Imatinib_DMSO	DMSO_Imatinib
Run_1_dT_Imatinib_TrametinibReadsPerGene	-4.55204	-0.0730395	Imatinib	Trametinib	Imatinib_Trametinib	Imatinib_Trametinib
Run_2_dT_YM115_DMSOReadsPerGene	-4.39137	0.630478	YM155	DMSO	YM115_DMSO	DMSO_YM115
Run_3_dT_Trametinib_ImatinibReadsPerGene	-3.81735	0.810055	Trametinib	Imatinib	Trametinib_Imatinib	Imatinib_Trametinib
Run_1_dT_YM115_TrametinibReadsPerGene	-4.42749	0.770662	YM155	Trametinib	YM115_Trametinib	Trametinib_YM115
Run_3_dT_Imatinib_TrametinibReadsPerGene	-4.88059	0.510498	Imatinib	Trametinib	Imatinib_Trametinib	Imatinib_Trametinib
Run_3_dT_YM115_TrametinibReadsPerGene	-4.50622	0.697583	YM155	Trametinib	YM115_Trametinib	Trametinib_YM115
Run_1_dT_Trametinib_ImatinibReadsPerGene	-5.02273	1.01135	Trametinib	Imatinib	Trametinib_Imatinib	Imatinib_Trametinib
Run_3_dT_DMSO_DMSOReadsPerGene	-5.73411	1.77344	DMSO	DMSO	DMSO_DMSO	DMSO_DMSO
Run_1_dT_DMSO_TrametinibReadsPerGene	-3.17776	-0.228442	DMSO	Trametinib	DMSO_Trametinib	DMSO_Trametinib
Run_2_dT_DMSO_TrametinibReadsPerGene	-5.88979	-0.292901	DMSO	Trametinib	DMSO_Trametinib	DMSO_Trametinib
Run_1_dT_Imatinib_ImatinibReadsPerGene	-4.98037	-0.231695	Imatinib	Imatinib	Imatinib_Imatinib	Imatinib_Imatinib
Run_2_dT_YM115_TrametinibReadsPerGene	-4.26903	0.445262	YM155	Trametinib	YM115_Trametinib	Trametinib_YM115
Run_2_dT_YM115_YM115ReadsPerGene	-4.368	0.628868	YM155	YM155	YM115_YM115	YM115_YM115
Run_1_dT_Trametinib_TrametinibReadsPerGene	-4.68499	1.17809	Trametinib	Trametinib	Trametinib_Trametinib	Trametinib_Trametinib
Run_2_dT_Imatinib_ImatinibReadsPerGene	-4.02136	-0.381098	Imatinib	Imatinib	Imatinib_Imatinib	Imatinib_Imatinib
Run_3_dT_Trametinib_TrametinibReadsPerGene	-4.5949	1.51597	Trametinib	Trametinib	Trametinib_Trametinib	Trametinib_Trametinib
Run_3_dT_YM115_DMSOReadsPerGene	-4.3738	0.603487	YM155	DMSO	YM115_DMSO	DMSO_YM115
Run_3_dT_DMSO_ImatinibReadsPerGene	-5.19027	2.33204	DMSO	Imatinib	DMSO_Imatinib	DMSO_Imatinib
Run_2_dT_Trametinib_ImatinibReadsPerGene	-5.50137	1.42012	Trametinib	Imatinib	Trametinib_Imatinib	Imatinib_Trametinib
Run_2_dT_Imatinib_TrametinibReadsPerGene	-4.89629	0.0741573	Imatinib	Trametinib	Imatinib_Trametinib	Imatinib_Trametinib
Run_1_dT_YM115_DMSOReadsPerGene	-4.46284	0.621508	YM155	DMSO	YM115_DMSO	DMSO_YM115
Run_2_dT_DMSO_ImatinibReadsPerGene	-5.98473	0.685013	DMSO	Imatinib	DMSO_Imatinib	DMSO_Imatinib
Run_3_dT_Trametinib_DMSOReadsPerGene	-4.45637	1.79607	Trametinib	DMSO	Trametinib_DMSO	DMSO_Trametinib
Run_3_dT_YM115_YM115ReadsPerGene	-3.98387	-0.0489936	YM155	YM155	YM115_YM115	YM115_YM115

## Sheet: Figure3b
Figure3b: silhouette scores based on drugs / combinations
Randomised	Clustering based on	Silhouette score
FALSE	Autosampler Drug	0.00106932
TRUE	Autosampler Drug	-0.0143283
TRUE	Autosampler Drug	-0.013025
TRUE	Autosampler Drug	-0.0137062
TRUE	Autosampler Drug	-0.0156344
TRUE	Autosampler Drug	-0.00715342
TRUE	Autosampler Drug	-0.0137637
TRUE	Autosampler Drug	-0.0139088
TRUE	Autosampler Drug	-0.0123771
TRUE	Autosampler Drug	-0.0115972
TRUE	Autosampler Drug	-0.0181892
TRUE	Autosampler Drug	-0.0147564
TRUE	Autosampler Drug	-0.0110889
TRUE	Autosampler Drug	-0.0158017
TRUE	Autosampler Drug	-0.0131346
TRUE	Autosampler Drug	-0.00966063
TRUE	Autosampler Drug	-0.010784
TRUE	Autosampler Drug	-0.0110099
TRUE	Autosampler Drug	-0.00880103
TRUE	Autosampler Drug	-0.0148105
TRUE	Autosampler Drug	-0.0132724
TRUE	Autosampler Drug	-0.00967495
TRUE	Autosampler Drug	-0.00935717
TRUE	Autosampler Drug	-0.00779885
TRUE	Autosampler Drug	-0.00753861
TRUE	Autosampler Drug	-0.00965375
TRUE	Autosampler Drug	-0.0138998
TRUE	Autosampler Drug	-0.0133201
TRUE	Autosampler Drug	-0.0115094
TRUE	Autosampler Drug	-0.00822283
TRUE	Autosampler Drug	-0.00983051
TRUE	Autosampler Drug	-0.0172751
TRUE	Autosampler Drug	-0.0134917
TRUE	Autosampler Drug	-0.00813349
TRUE	Autosampler Drug	-0.0106617
TRUE	Autosampler Drug	-0.00902074
TRUE	Autosampler Drug	-0.0142869
TRUE	Autosampler Drug	-0.0148628
TRUE	Autosampler Drug	-0.0148917
TRUE	Autosampler Drug	-0.0129349
TRUE	Autosampler Drug	-0.0112075
TRUE	Autosampler Drug	-0.0108485
TRUE	Autosampler Drug	-0.0153122
TRUE	Autosampler Drug	-0.0101399
TRUE	Autosampler Drug	-0.0085284
TRUE	Autosampler Drug	-0.0126773
TRUE	Autosampler Drug	-0.0160376
TRUE	Autosampler Drug	-0.0137571
TRUE	Autosampler Drug	-0.00999243
TRUE	Autosampler Drug	-0.0111301
TRUE	Autosampler Drug	-0.0145042
TRUE	Autosampler Drug	-0.01241
TRUE	Autosampler Drug	-0.0110131
TRUE	Autosampler Drug	-0.010891
TRUE	Autosampler Drug	-0.00621364
TRUE	Autosampler Drug	-0.0111742
TRUE	Autosampler Drug	-0.0112585
TRUE	Autosampler Drug	-0.00834185
TRUE	Autosampler Drug	-0.0103235
TRUE	Autosampler Drug	-0.00624031
TRUE	Autosampler Drug	-0.00804481
TRUE	Autosampler Drug	-0.0100118
TRUE	Autosampler Drug	-0.00998723
TRUE	Autosampler Drug	-0.0144332
TRUE	Autosampler Drug	-0.0149493
TRUE	Autosampler Drug	-0.00836849
TRUE	Autosampler Drug	-0.0129539
TRUE	Autosampler Drug	-0.0123727
TRUE	Autosampler Drug	-0.00949097
TRUE	Autosampler Drug	-0.0117555
TRUE	Autosampler Drug	-0.0106376
TRUE	Autosampler Drug	-0.0195966
TRUE	Autosampler Drug	-0.00993725
TRUE	Autosampler Drug	-0.019058
TRUE	Autosampler Drug	-0.00545758
TRUE	Autosampler Drug	-0.0131207
TRUE	Autosampler Drug	-0.0119183
TRUE	Autosampler Drug	-0.00777635
TRUE	Autosampler Drug	-0.0140101
TRUE	Autosampler Drug	-0.0193442
TRUE	Autosampler Drug	-0.00716805
TRUE	Autosampler Drug	-0.0122195
TRUE	Autosampler Drug	-0.0165243
TRUE	Autosampler Drug	-0.0163028
TRUE	Autosampler Drug	-0.0126289
TRUE	Autosampler Drug	-0.0136649
TRUE	Autosampler Drug	-0.0120592
TRUE	Autosampler Drug	-0.0102203
TRUE	Autosampler Drug	-0.0117396
TRUE	Autosampler Drug	-0.0159046
TRUE	Autosampler Drug	-0.0157002
TRUE	Autosampler Drug	-0.00819827
TRUE	Autosampler Drug	-0.0126869
TRUE	Autosampler Drug	-0.0134852
TRUE	Autosampler Drug	-0.00608958
TRUE	Autosampler Drug	-0.0146314
TRUE	Autosampler Drug	-0.0167216
TRUE	Autosampler Drug	-0.0144885
TRUE	Autosampler Drug	-0.0123043
TRUE	Autosampler Drug	-0.0113344
TRUE	Autosampler Drug	-0.00949213
FALSE	Braille Valves Drug	-0.0021076
TRUE	Braille Valves Drug	-0.00724225
TRUE	Braille Valves Drug	-0.0139734
TRUE	Braille Valves Drug	-0.00858763
TRUE	Braille Valves Drug	-0.0116677
TRUE	Braille Valves Drug	-0.0136423
TRUE	Braille Valves Drug	-0.0183471
TRUE	Braille Valves Drug	-0.0141082
TRUE	Braille Valves Drug	-0.00954294
TRUE	Braille Valves Drug	-0.0110101
TRUE	Braille Valves Drug	-0.014168
TRUE	Braille Valves Drug	-0.0109145
TRUE	Braille Valves Drug	-0.0119837
TRUE	Braille Valves Drug	-0.0163114
TRUE	Braille Valves Drug	-0.00947802
TRUE	Braille Valves Drug	-0.0147769
TRUE	Braille Valves Drug	-0.0094222
TRUE	Braille Valves Drug	-0.0225341
TRUE	Braille Valves Drug	-0.0160772
TRUE	Braille Valves Drug	-0.0122655
TRUE	Braille Valves Drug	-0.0129747
TRUE	Braille Valves Drug	-0.0190383
TRUE	Braille Valves Drug	-0.0162004
TRUE	Braille Valves Drug	-0.0168943
TRUE	Braille Valves Drug	-0.00977948
TRUE	Braille Valves Drug	-0.00587706
TRUE	Braille Valves Drug	-0.0139793
TRUE	Braille Valves Drug	-0.0105142
TRUE	Braille Valves Drug	-0.015456
TRUE	Braille Valves Drug	-0.0181234
TRUE	Braille Valves Drug	-0.013259
TRUE	Braille Valves Drug	-0.00958717
TRUE	Braille Valves Drug	-0.0105785
TRUE	Braille Valves Drug	-0.00840354
TRUE	Braille Valves Drug	-0.0140139
TRUE	Braille Valves Drug	-0.0160089
TRUE	Braille Valves Drug	-0.0120403
TRUE	Braille Valves Drug	-0.0121616
TRUE	Braille Valves Drug	-0.0089507
TRUE	Braille Valves Drug	-0.010895
TRUE	Braille Valves Drug	-0.0118578
TRUE	Braille Valves Drug	-0.00906456
TRUE	Braille Valves Drug	-0.0112897
TRUE	Braille Valves Drug	-0.00761757
TRUE	Braille Valves Drug	-0.0189032
TRUE	Braille Valves Drug	-0.00796456
TRUE	Braille Valves Drug	-0.0174708
TRUE	Braille Valves Drug	-0.017055
TRUE	Braille Valves Drug	-0.0133521
TRUE	Braille Valves Drug	-0.0146058
TRUE	Braille Valves Drug	-0.0104323
TRUE	Braille Valves Drug	-0.0114332
TRUE	Braille Valves Drug	-0.0126159
TRUE	Braille Valves Drug	-0.010334
TRUE	Braille Valves Drug	-0.0128339
TRUE	Braille Valves Drug	-0.0130875
TRUE	Braille Valves Drug	-0.0139449
TRUE	Braille Valves Drug	-0.0115256
TRUE	Braille Valves Drug	-0.0191588
TRUE	Braille Valves Drug	-0.0112481
TRUE	Braille Valves Drug	-0.00573341
TRUE	Braille Valves Drug	-0.0128828
TRUE	Braille Valves Drug	-0.0145464
TRUE	Braille Valves Drug	-0.0172958
TRUE	Braille Valves Drug	-0.00895511
TRUE	Braille Valves Drug	-0.0157802
TRUE	Braille Valves Drug	-0.0107572
TRUE	Braille Valves Drug	-0.0149513
TRUE	Braille Valves Drug	-0.0112141
TRUE	Braille Valves Drug	-0.0126084
TRUE	Braille Valves Drug	-0.0093566
TRUE	Braille Valves Drug	-0.00904631
TRUE	Braille Valves Drug	-0.00988418
TRUE	Braille Valves Drug	-0.0158062
TRUE	Braille Valves Drug	-0.0155487
TRUE	Braille Valves Drug	-0.0151644
TRUE	Braille Valves Drug	-0.00927481
TRUE	Braille Valves Drug	-0.0081404
TRUE	Braille Valves Drug	-0.00625171
TRUE	Braille Valves Drug	-0.00999613
TRUE	Braille Valves Drug	-0.0136303
TRUE	Braille Valves Drug	-0.012404
TRUE	Braille Valves Drug	-0.0100274
TRUE	Braille Valves Drug	-0.00818542
TRUE	Braille Valves Drug	-0.00853447
TRUE	Braille Valves Drug	-0.0121305
TRUE	Braille Valves Drug	-0.0143336
TRUE	Braille Valves Drug	-0.0139458
TRUE	Braille Valves Drug	-0.0118436
TRUE	Braille Valves Drug	-0.015853
TRUE	Braille Valves Drug	-0.0131155
TRUE	Braille Valves Drug	-0.00641887
TRUE	Braille Valves Drug	-0.011162
TRUE	Braille Valves Drug	-0.0185778
TRUE	Braille Valves Drug	-0.0146876
TRUE	Braille Valves Drug	-0.0102229
TRUE	Braille Valves Drug	-0.011432
TRUE	Braille Valves Drug	-0.0115947
TRUE	Braille Valves Drug	-0.00704488
TRUE	Braille Valves Drug	-0.012111
TRUE	Braille Valves Drug	-0.0156152
FALSE	Ordered Combination	-0.0118083
TRUE	Ordered Combination	-0.0500701
TRUE	Ordered Combination	-0.0479283
TRUE	Ordered Combination	-0.051481
TRUE	Ordered Combination	-0.0489107
TRUE	Ordered Combination	-0.0534021
TRUE	Ordered Combination	-0.0489102
TRUE	Ordered Combination	-0.0468731
TRUE	Ordered Combination	-0.0425668
TRUE	Ordered Combination	-0.0469098
TRUE	Ordered Combination	-0.0487366
TRUE	Ordered Combination	-0.0478055
TRUE	Ordered Combination	-0.0416603
TRUE	Ordered Combination	-0.0490719
TRUE	Ordered Combination	-0.0484131
TRUE	Ordered Combination	-0.0446849
TRUE	Ordered Combination	-0.0394388
TRUE	Ordered Combination	-0.0498504
TRUE	Ordered Combination	-0.050837
TRUE	Ordered Combination	-0.0513961
TRUE	Ordered Combination	-0.0507723
TRUE	Ordered Combination	-0.0499878
TRUE	Ordered Combination	-0.044983
TRUE	Ordered Combination	-0.0575954
TRUE	Ordered Combination	-0.0391681
TRUE	Ordered Combination	-0.0451886
TRUE	Ordered Combination	-0.0422567
TRUE	Ordered Combination	-0.0429328
TRUE	Ordered Combination	-0.0546297
TRUE	Ordered Combination	-0.0544895
TRUE	Ordered Combination	-0.0484128
TRUE	Ordered Combination	-0.0433721
TRUE	Ordered Combination	-0.0547082
TRUE	Ordered Combination	-0.0475134
TRUE	Ordered Combination	-0.0420434
TRUE	Ordered Combination	-0.0443009
TRUE	Ordered Combination	-0.0420286
TRUE	Ordered Combination	-0.0447438
TRUE	Ordered Combination	-0.0400879
TRUE	Ordered Combination	-0.0421703
TRUE	Ordered Combination	-0.0548677
TRUE	Ordered Combination	-0.043753
TRUE	Ordered Combination	-0.0512625
TRUE	Ordered Combination	-0.0356676
TRUE	Ordered Combination	-0.0534491
TRUE	Ordered Combination	-0.0462701
TRUE	Ordered Combination	-0.0562261
TRUE	Ordered Combination	-0.0433228
TRUE	Ordered Combination	-0.0353707
TRUE	Ordered Combination	-0.0490103
TRUE	Ordered Combination	-0.0446194
TRUE	Ordered Combination	-0.0422295
TRUE	Ordered Combination	-0.0452519
TRUE	Ordered Combination	-0.0411681
TRUE	Ordered Combination	-0.0555984
TRUE	Ordered Combination	-0.0496981
TRUE	Ordered Combination	-0.0570682
TRUE	Ordered Combination	-0.0533743
TRUE	Ordered Combination	-0.0481303
TRUE	Ordered Combination	-0.0459443
TRUE	Ordered Combination	-0.0445416
TRUE	Ordered Combination	-0.0391557
TRUE	Ordered Combination	-0.0537669
TRUE	Ordered Combination	-0.0564014
TRUE	Ordered Combination	-0.047291
TRUE	Ordered Combination	-0.0507024
TRUE	Ordered Combination	-0.0434178
TRUE	Ordered Combination	-0.0549822
TRUE	Ordered Combination	-0.0347104
TRUE	Ordered Combination	-0.0412206
TRUE	Ordered Combination	-0.0442921
TRUE	Ordered Combination	-0.0510152
TRUE	Ordered Combination	-0.0466087
TRUE	Ordered Combination	-0.053787
TRUE	Ordered Combination	-0.060265
TRUE	Ordered Combination	-0.0436438
TRUE	Ordered Combination	-0.0514512
TRUE	Ordered Combination	-0.0329561
TRUE	Ordered Combination	-0.04795
TRUE	Ordered Combination	-0.0517525
TRUE	Ordered Combination	-0.0482718
TRUE	Ordered Combination	-0.0559558
TRUE	Ordered Combination	-0.0527218
TRUE	Ordered Combination	-0.0453779
TRUE	Ordered Combination	-0.0409047
TRUE	Ordered Combination	-0.0436106
TRUE	Ordered Combination	-0.0479729
TRUE	Ordered Combination	-0.0512703
TRUE	Ordered Combination	-0.0513604
TRUE	Ordered Combination	-0.0510717
TRUE	Ordered Combination	-0.0446762
TRUE	Ordered Combination	-0.0507838
TRUE	Ordered Combination	-0.044282
TRUE	Ordered Combination	-0.0528121
TRUE	Ordered Combination	-0.0481106
TRUE	Ordered Combination	-0.0458393
TRUE	Ordered Combination	-0.0416005
TRUE	Ordered Combination	-0.0542819
TRUE	Ordered Combination	-0.0519307
TRUE	Ordered Combination	-0.0503828
TRUE	Ordered Combination	-0.0414114
FALSE	Unordered Combination	-0.0184959
TRUE	Unordered Combination	-0.0451885
TRUE	Unordered Combination	-0.0329214
TRUE	Unordered Combination	-0.0439841
TRUE	Unordered Combination	-0.0331568
TRUE	Unordered Combination	-0.0296077
TRUE	Unordered Combination	-0.0418933
TRUE	Unordered Combination	-0.037338
TRUE	Unordered Combination	-0.0235984
TRUE	Unordered Combination	-0.0334366
TRUE	Unordered Combination	-0.0333303
TRUE	Unordered Combination	-0.0319396
TRUE	Unordered Combination	-0.035009
TRUE	Unordered Combination	-0.03332
TRUE	Unordered Combination	-0.0425588
TRUE	Unordered Combination	-0.0396112
TRUE	Unordered Combination	-0.0300417
TRUE	Unordered Combination	-0.0372371
TRUE	Unordered Combination	-0.0367553
TRUE	Unordered Combination	-0.0375979
TRUE	Unordered Combination	-0.0356672
TRUE	Unordered Combination	-0.0284197
TRUE	Unordered Combination	-0.0337959
TRUE	Unordered Combination	-0.0355282
TRUE	Unordered Combination	-0.0275802
TRUE	Unordered Combination	-0.0382183
TRUE	Unordered Combination	-0.0226828
TRUE	Unordered Combination	-0.0324881
TRUE	Unordered Combination	-0.0345869
TRUE	Unordered Combination	-0.0229182
TRUE	Unordered Combination	-0.0407807
TRUE	Unordered Combination	-0.0307268
TRUE	Unordered Combination	-0.0285412
TRUE	Unordered Combination	-0.0438413
TRUE	Unordered Combination	-0.0300264
TRUE	Unordered Combination	-0.0335552
TRUE	Unordered Combination	-0.0323377
TRUE	Unordered Combination	-0.0238346
TRUE	Unordered Combination	-0.0401595
TRUE	Unordered Combination	-0.0315979
TRUE	Unordered Combination	-0.0405496
TRUE	Unordered Combination	-0.0283173
TRUE	Unordered Combination	-0.0438219
TRUE	Unordered Combination	-0.0270104
TRUE	Unordered Combination	-0.0414612
TRUE	Unordered Combination	-0.0217045
TRUE	Unordered Combination	-0.0390831
TRUE	Unordered Combination	-0.0427416
TRUE	Unordered Combination	-0.0318759
TRUE	Unordered Combination	-0.0473589
TRUE	Unordered Combination	-0.037851
TRUE	Unordered Combination	-0.0312147
TRUE	Unordered Combination	-0.0329677
TRUE	Unordered Combination	-0.0289318
TRUE	Unordered Combination	-0.0480211
TRUE	Unordered Combination	-0.0447819
TRUE	Unordered Combination	-0.0446985
TRUE	Unordered Combination	-0.0525813
TRUE	Unordered Combination	-0.0299357
TRUE	Unordered Combination	-0.0378911
TRUE	Unordered Combination	-0.0350256
TRUE	Unordered Combination	-0.0280627
TRUE	Unordered Combination	-0.0428469
TRUE	Unordered Combination	-0.0355644
TRUE	Unordered Combination	-0.0310877
TRUE	Unordered Combination	-0.0438606
TRUE	Unordered Combination	-0.035099
TRUE	Unordered Combination	-0.0550466
TRUE	Unordered Combination	-0.0256518
TRUE	Unordered Combination	-0.0382967
TRUE	Unordered Combination	-0.0207239
TRUE	Unordered Combination	-0.0401573
TRUE	Unordered Combination	-0.0368356
TRUE	Unordered Combination	-0.0431471
TRUE	Unordered Combination	-0.0333775
TRUE	Unordered Combination	-0.0447278
TRUE	Unordered Combination	-0.0342781
TRUE	Unordered Combination	-0.0224439
TRUE	Unordered Combination	-0.0269358
TRUE	Unordered Combination	-0.0464807
TRUE	Unordered Combination	-0.0339975
TRUE	Unordered Combination	-0.0336745
TRUE	Unordered Combination	-0.0457994
TRUE	Unordered Combination	-0.0354472
TRUE	Unordered Combination	-0.0287852
TRUE	Unordered Combination	-0.0434623
TRUE	Unordered Combination	-0.0257259
TRUE	Unordered Combination	-0.0274447
TRUE	Unordered Combination	-0.0361702
TRUE	Unordered Combination	-0.0465695
TRUE	Unordered Combination	-0.0410832
TRUE	Unordered Combination	-0.0279009
TRUE	Unordered Combination	-0.0366377
TRUE	Unordered Combination	-0.0512193
TRUE	Unordered Combination	-0.0346275
TRUE	Unordered Combination	-0.0401468
TRUE	Unordered Combination	-0.0318784
TRUE	Unordered Combination	-0.0378651
TRUE	Unordered Combination	-0.0461968
TRUE	Unordered Combination	-0.0242963
TRUE	Unordered Combination	-0.0345136

## Sheet: Figure3c
Figure3c: sample wise pathway activities
	Androgen	EGFR	Estrogen	Hypoxia	MAPK	NFkB	PI3K	TGFb	TNFa	Trail	VEGF	WNT	p53	JAK
Run_3_dT_Trametinib_YM115ReadsPerGene	-0.698674	0.918865	-0.666994	-1.05735	0.175115	-0.32086	-0.68932	-0.30579	-0.0915774	1.21319	-0.946652	-0.928114	-0.0238332	-0.785285
Run_2_dT_Trametinib_DMSOReadsPerGene	-1.36827	-1.15221	-1.18067	0.627303	-2.0521	-1.55173	0.242157	0.479843	-0.864887	1.5508	-1.47018	-0.823098	1.31753	-1.37993
Run_1_dT_Imatinib_YM115ReadsPerGene	-0.558104	1.15094	1.71841	-1.19424	1.27552	0.760428	-0.274599	-0.384598	1.16908	-2.03164	-0.218916	0.661789	-0.317008	2.1778
Run_1_dT_DMSO_YM115ReadsPerGene	-0.0159783	0.320744	-0.26493	0.121759	0.394958	2.91115	0.602466	-0.662417	2.20125	-0.247978	0.236062	-0.0657455	-0.173476	1.4116
Run_2_dT_Trametinib_YM115ReadsPerGene	-0.0876923	2.04354	-0.461602	0.136316	0.989808	1.49186	1.01389	0.616463	1.41097	0.0785217	-0.829707	-1.90253	0.00223763	-1.83473
Run_2_dT_YM115_ImatinibReadsPerGene	-0.731401	0.20219	0.350243	-0.459983	0.988873	-0.733071	0.873997	-2.55734	0.0375423	-1.21172	0.154232	0.368852	-1.04612	-0.147194
Run_1_dT_Trametinib_DMSOReadsPerGene	-1.03721	-0.593658	1.06234	0.290072	-0.517422	-1.70585	0.120394	1.53496	-1.41083	0.22808	-1.07047	-1.31703	-1.71297	-1.83514
Run_3_dT_YM115_ImatinibReadsPerGene	1.23087	0.163047	0.685062	-1.59425	1.88285	-0.588558	1.42029	0.226746	-0.628923	-2.16708	0.19482	1.14023	-2.24051	-0.387297
Run_3_dT_Imatinib_YM115ReadsPerGene	0.218404	0.42868	0.967786	1.41902	0.677455	0.0349121	0.0109067	-0.124969	0.293697	0.613266	0.382318	-1.38222	1.02556	-0.754874
Run_2_dT_DMSO_DMSOReadsPerGene	-0.685332	1.55323	0.683244	0.530979	1.00354	0.422402	0.724311	-1.61034	0.404204	0.0646772	0.800181	-0.0764192	-0.35012	-0.666694
Run_2_dT_Imatinib_YM115ReadsPerGene	0.892474	3.30438	0.985107	-1.4619	2.40313	0.341731	1.71581	0.982968	0.80399	-0.861888	1.23933	-1.48897	0.671929	1.13457
Run_3_dT_DMSO_YM115ReadsPerGene	0.64046	0.325409	0.684244	-1.24066	0.942215	1.0827	-1.24869	-1.20505	0.153344	0.620751	0.644485	0.268394	2.42733	3.13069
Run_1_dT_Trametinib_YM115ReadsPerGene	-0.960425	2.53067	0.999229	-0.522981	2.26994	-0.822609	2.68399	-0.0529386	0.149076	-1.96053	1.49858	-0.902476	-1.70896	-1.34817
Run_2_dT_Trametinib_TrametinibReadsPerGene	-2.11684	-0.0798877	0.195804	-1.44304	-0.632396	0.196491	1.86405	-1.33653	0.83038	1.04989	-1.81921	0.273592	-0.783512	-0.792714
Run_3_dT_DMSO_TrametinibReadsPerGene	-1.02517	-0.625888	-2.15504	1.21808	-1.28647	0.415029	-1.34999	-1.87179	1.0538	3.19653	-0.93302	-0.53721	0.972504	-0.191125
Run_2_dT_Imatinib_DMSOReadsPerGene	1.87573	0.402853	-0.341326	1.78121	0.21888	0.609235	-1.68424	0.00848567	0.430535	-0.450254	0.353291	1.84297	0.584963	-1.09116
Run_3_dT_Imatinib_ImatinibReadsPerGene	1.59809	-1.24352	-0.210767	0.324787	-1.26698	0.028912	-1.29795	0.578212	-0.373618	0.132784	-0.666051	1.80239	1.69333	0.565097
Run_3_dT_Imatinib_DMSOReadsPerGene	-0.349474	0.562943	0.350482	0.0253586	0.340945	-1.46629	-0.57059	0.310488	-1.15118	-0.489738	-0.57175	0.75137	-0.484754	-1.00253
Run_2_dT_DMSO_YM115ReadsPerGene	-0.0555737	0.937875	1.16195	0.495284	-0.411493	1.06143	1.45838	0.842162	0.521516	0.958859	0.701611	0.72225	-0.224836	0.80995
Run_1_dT_DMSO_DMSOReadsPerGene	0.829604	0.425084	0.431569	0.372341	0.0701771	-0.365952	1.14575	0.473239	-0.110601	-1.92829	1.31456	-0.806754	-0.585643	-0.912869
Run_1_dT_YM115_YM115ReadsPerGene	-0.176311	1.75132	0.521099	-1.27646	2.5067	0.280236	2.05349	1.9277	0.227864	-1.7842	1.10549	0.683176	-1.17137	1.4064
Run_1_dT_Imatinib_DMSOReadsPerGene	-3.00276	-0.608315	-1.08068	-2.30917	0.150632	-2.10802	-0.834632	-0.0959318	-1.68562	0.259458	0.853631	0.128221	-1.31981	-1.77759
Run_1_dT_Imatinib_TrametinibReadsPerGene	-0.407267	-1.04378	-0.590099	-0.756533	-1.4717	-1.09391	-0.539335	-0.104265	-0.717159	-0.11197	-0.70472	2.55286	0.657206	-0.946367
Run_2_dT_YM115_DMSOReadsPerGene	0.406979	0.652584	2.15264	-1.60079	1.05093	-0.539506	1.26701	1.25043	-1.02483	-3.21307	1.74977	0.330828	-1.7906	1.17915
Run_3_dT_Trametinib_ImatinibReadsPerGene	-0.776767	-2.2458	-0.980613	0.20037	-1.62541	-0.318351	-0.562977	-1.69436	-0.633878	1.65619	-0.870103	-0.0820225	0.160413	-0.584794
Run_1_dT_YM115_TrametinibReadsPerGene	-1.38546	1.2199	1.2223	-1.77063	1.72466	-0.467533	0.66086	-0.545547	-0.459307	-1.31831	0.547137	0.981015	-2.23939	-1.55238
Run_3_dT_Imatinib_TrametinibReadsPerGene	0.12906	-1.1155	-1.85616	0.99984	-1.74627	-0.0277713	-2.07696	-0.703279	-0.624435	0.779885	-1.76361	-0.444999	0.651076	0.0114054
Run_3_dT_YM115_TrametinibReadsPerGene	-1.15179	0.0135916	1.16537	-1.06363	0.188865	-0.786226	0.374635	0.0499124	-0.280704	-1.20895	-0.00832716	0.3875	0.0584283	1.0981
Run_1_dT_Trametinib_ImatinibReadsPerGene	-0.279375	-1.17276	0.824211	1.65106	-1.56426	-0.245423	-0.255597	1.10098	-0.674	0.904088	-1.66741	-2.05667	0.968781	-0.2531
Run_3_dT_DMSO_DMSOReadsPerGene	0.74832	-0.225388	-1.05316	1.46455	-0.995923	-0.451018	-1.32111	-1.18834	-0.772509	1.2204	-0.0170719	-0.00606457	0.346795	-0.167382
Run_1_dT_DMSO_TrametinibReadsPerGene	-0.14954	0.199099	-0.98371	-0.787968	-0.17689	-1.09902	-0.973308	-1.40242	-1.27669	0.534345	0.0217603	0.842245	-0.34847	-0.184488
Run_2_dT_DMSO_TrametinibReadsPerGene	2.11217	-2.16374	-1.65138	2.75267	-1.40644	-0.375349	-0.504705	1.28197	-0.538628	0.551796	-0.140744	-0.0809476	1.26855	-0.134879
Run_1_dT_Imatinib_ImatinibReadsPerGene	1.842	0.413611	-0.4726	0.495926	0.259325	1.47148	0.662966	0.395279	1.54988	-0.45944	1.15341	-0.710983	0.344436	1.54206
Run_2_dT_YM115_TrametinibReadsPerGene	1.34247	-0.242971	-0.794384	-1.00124	0.63578	-0.614203	-0.820133	-0.530061	-0.898186	-0.18989	0.564521	-0.28247	0.348871	0.88692
Run_2_dT_YM115_YM115ReadsPerGene	0.0188036	1.32609	-0.367893	-1.2151	2.55124	1.63215	0.60874	1.01302	1.14591	-1.29868	0.986342	0.781835	0.0467047	0.590471
Run_1_dT_Trametinib_TrametinibReadsPerGene	0.375021	-0.107543	-0.280354	0.496009	0.101944	1.43931	0.476353	0.29837	0.858572	0.827194	0.168675	1.22699	0.868842	0.319244
Run_2_dT_Imatinib_ImatinibReadsPerGene	0.788332	-1.78032	-0.334949	0.675033	-2.21081	-0.436818	-1.26648	-0.809714	-0.250491	-0.205324	-1.53544	0.277445	1.5402	-0.12918
Run_3_dT_Trametinib_TrametinibReadsPerGene	-0.990968	-1.04399	-1.09712	1.08345	-1.25075	0.22009	0.326239	2.12751	-0.354603	1.25468	-0.917853	-1.1869	0.937985	-1.70578
Run_3_dT_YM115_DMSOReadsPerGene	0.622505	-0.813447	1.07228	-0.300738	0.277963	0.43824	-0.129414	0.772155	0.390831	-1.47329	0.537356	1.50061	0.392659	1.37325
Run_3_dT_DMSO_ImatinibReadsPerGene	0.738822	0.127697	0.668614	1.54847	-0.0635788	-0.686287	1.45632	0.540582	-1.10037	-1.35368	0.576106	0.472436	-1.61163	1.86236
Run_2_dT_Trametinib_ImatinibReadsPerGene	-0.635191	-2.00197	-0.93946	1.3961	-1.89014	-1.36962	-1.5701	1.98517	-1.43247	1.39512	-0.611007	0.0844724	0.33262	-1.0485
Run_2_dT_Imatinib_TrametinibReadsPerGene	0.238429	-0.813912	0.44605	0.253749	-0.365843	0.0887325	-2.11824	-0.257522	-0.141557	1.91755	-0.740246	0.703327	0.566412	-0.821284
Run_1_dT_YM115_DMSOReadsPerGene	1.21055	-0.0894065	1.32973	-1.1386	1.45102	-1.45042	0.50168	-0.399087	-1.32165	-3.47262	1.16384	0.69252	-2.53997	0.224171
Run_2_dT_DMSO_ImatinibReadsPerGene	1.83515	-0.172029	-0.137295	0.356021	-0.331796	1.31273	-1.0117	0.277386	1.76224	0.550505	-0.0285632	-0.141941	0.155207	0.441874
Run_3_dT_Trametinib_DMSOReadsPerGene	-2.30643	0.243623	-0.236327	-0.396494	0.153281	0.409985	0.443331	1.65331	0.398993	0.696872	0.478225	-1.7642	0.0750137	0.358427
Run_3_dT_YM115_YM115ReadsPerGene	-0.380257	-0.32602	1.39821	0.896201	0.617998	1.74214	-1.04068	-2.33064	1.22645	2.34217	1.57815	-0.582213	-0.649338	1.16799

## Sheet: Figure3d
Figure 3d: linear model coefficients
pathway	Imatinib	YM155	Trametinib
Androgen	0.244899	-0.0755485	-0.877399
EGFR	-0.332162	1.11392	-0.468391
Estrogen	0.0549556	0.981158	-0.532871
Hypoxia	-0.0484933	-1.22947	-0.10742
MAPK	-0.21885	1.6069	-0.626003
NFkB	-0.405891	0.261375	-0.546845
PI3K	-0.580181	0.719483	-0.246454
TGFb	-0.0540391	-0.125004	0.134502
TNFa	-0.228556	0.340618	-0.387354
Trail	-0.108505	-1.13707	0.919333
VEGF	-0.560327	0.492222	-1.03777
WNT	0.185787	-0.0750161	-0.513927
p53	0.196745	-0.582841	0.210097
JAK	-0.137602	0.589517	-0.955702

[truncated: 35 more sheets: Figure3e, Figure3f, Figure4a, Figure4b, Figure4c, Figure4d, Figure4e, Figure5a, Figure5b, Figure5c, Figure6a, Figure6b, Figure S1, Figure S4, FigureS5, FigureS6, FigureS7, FigureS8, FigureS9a, FigureS9b …]
